# Supplementary material for: Shotgun Proteomics Identifies Serum Fibronectin as a Candidate Diagnostic Biomarker for Inclusion in Future Multiplex Tests for Ectopic Pregnancy
Source: PLoS One. 2013 Jun 24;8(6):e66974. doi: 10.1371/journal.pone.0066974 (PMC3691233; doi:10.1371/journal.pone.0066974)
Supplement: Table S1 — (XLS) [file pone.0066974.s002.xls]

## Sheet: Complete PUL Data
Participant	Collection Date	AGE	Cotinine (ng/ml)	PgP3 ELISA absorbance (450nm)	FN1 (µg/ml)	PSG4 (nM)	HCG	Outcome (1= NVIUP, 2= VIUP, 3 = dEP 4= NP 5= srPUL, 6=pEP, 7 =tPUL)	ParityB Gestation	ParityB	ParityM	ParityT	ParityE	HT (cm)	WT (Kg)	BMI	SmokeEver	Pain	Bleeding	Medication
4000	2009-12-03	28	<5	2.064	25.8	1074.13	129	5	2	1	1	1	0				9	1	1	None
4002	2010-04-11	26	<5	0.0395	40.3	10177.8	289	1	2	1	0	0	0	163	67	25.2	9	1	1	None
4003	2010-02-10	23	<5	0.0065	30.7	1012.41	969	5	2	1	0	0	0	172.7	74.4	25	9	1	1	None
4004	2010-04-04	30	<5	0.0705	58.3	1577.99	3722	2	2	1	1	0	0	157.5	114.3	46.2	9	1	2	None
4005	2010-03-12	23	<5	0.0315	45.6	1422.76	1125	1	9	2	0	0	0	165	95.6	34.9	9	1	1	None
4006	2010-03-04	30	<5	0.077	34.6	1381.28	323	1	2	1	0	0	0	165.1	65.3	23.9	9	1	1	None
4007	2010-02-09	38	<5	0.0165	37.7	348.944	1928	5	2	1	0	0	0	165.1	99.8	36.4	1	1	1	None
4008	2010-03-04	20	52.7632	0.0075	41.6	659.22	9336	2	0	0	2	0	0	152.4	103.9	44.6	1	1	2	Amytriptiline 100mg Daily
4009	2010-01-20	23	<5	0.038	29.9	1209.08	1066	3	0	0	0	0	0				9	1	1	Cephalexin 250mg x4 daily
4010	2010-03-05	38	<5	0.0905	43.2	551.989	823	6	0	0	0	0	0	152.4	57.2	24.7	9	2	1	None
4011	2010-02-26	39	208.187	0.0125	26.7	1074.13	539	1	2	4	0	0	0	157.5	59.4	23.9	9	2	1	None
4012	2010-02-08	39	<5	0.0935	47.7	799.016	41	5	9	1	0	0	0	152.4	63.5	27.3	9	2	1	None
4013	2010-04-06	20	201.287	0.0839	48.7	940.222	<5	4	0	0	1	0	0				1	1	1	None
4014	2010-04-19	42	<5	0.95	42.4	2217.58	229	5	9	2	0	0	1	121.9	50.8	34.2	9	2	1	Omeprazole
4015	2010-02-05	33	<5	0.178	36	764.329	<5	4	2	1	0	0	0				9	1	1	None
4016	2010-04-20	36	<5	0.007	31.1	3777.29	31	5	1	1	1	0	0	170.2	79.4	27.3	9	1	1	Asprin 75mgs
4017	2010-04-13	19	<5	-0.0005	46	1724.47	<5	4	0	0	0	0	0	157.5	47.6	19.1	9	1	1	None
4018	2010-04-02	31	<5	0.068	38.5	4007.56	1126	1	2	1	0	0	0	167.6	78.5	28	9	1	1	None
4019	2010-04-11	28	<5	0.016	55.1	1156.59	5910	1	0	0	0	0	0	167.6	82.6	29.4	9	1	1	Mercapturine
4020	2010-04-13	40	<5	0.0075	58.1	810.924	2352	1	0	0	0	1	0	167.6	76.2	27.3	9	1	1	None
4021	2010-03-11	31	87.8677	3.351	42.2	847.725	<5	4	2	2	0	0	0				1	2	1	Asprin 75mgs
4022	2010-03-17	25	<5	1.3435	51.4	1282.79	68	5	2	2	1	0	0	162.6	114.3	43.4	9	1	1	None
4023	2010-02-09	29	<5	0.5925	33.4	1090.13	234	5	2	1	0	1	0	167	74	26.5	9	2	1	None
4024	2010-02-18	38	<5	0.0355	32.6	860.36	<5	4	2	1	0	0	0	164.5	57	21.2	9	2	1	Nifedipine 10mgs Serotide Inhalor PRN
4025	2010-02-09	25	<5	0.022	37.9	416.73	79	5	2	1	0	0	0				9	1	1	None
4026	2010-03-24	32	84.378	0.083	63.1	787.282	3418	2	1	3	3	0	0				1	1	2	Bricanyl Symbocort Citalopram Colofac
4027	2010-04-27	38	<5	1.556	34.6	1970.06	455	2	0	0	0	2	0	165.1	63.5	23.1	9	1	2	None
4028	2010-04-28	28	<5	0.0295	45.6	1649.61	596	2	0	0	0	0	0	161	55	21.2	1	1	2	None
4029	2010-04-20	44	<5	0.026	33.3	1012.41	10393	2	2	2	0	0	0	167.6	50.8	17.9	9	1	2	None
4030	2010-05-04	34	<5	0.041	40.1	1970.06	182	6	0	0	2	0	0	154.9	50.8	21.1	9	2	1	None
4031	2010-03-12	23	<5	1.9935	45	1106.38	2983	1	9	1	0	0	0	172.7	80	27	9	1	1	None
4032	2010-03-24	37	106.824	0.145	48.3	1554.82	967	1	2	1	1	0	0	152.4	101.6	43.7	9	1	1	None
4033	2010-03-23	21	<5	0.4545	37	7798.4	<5	4	0	0	3	1	0	152.4	66.7	28.6	9	1	1	Prozac 20mgs Mebeverine 135mgs
4034	2010-02-16	37	<5	0.027	45.2	296.538	12455	1	2	3	1	0	0				9	1	1	None
4035	2010-05-04	24	104.411	0.198	35.4	1699.14	36391	2	0	0	0	1	0	157.5			1	1	2	None
4037	2010-04-27	31	<5	0.006	26.1	2090.16	1262	3	2	1	0	1	0				9	1	1	None
4038	2010-04-13	34	<5	0.046	49.2	4929.81	470	5	9	1	0	0	0				9	2	1	None
4039	2010-04-05	21	177.012	3.4655	35.3	1829.6	497	3	2	1	0	0	0	170.2	60.3	20.8	1	1	1	None
4040	2010-05-08	26	104.411	3.6935	41.8	1509.49	<5	4	0	0	99	99	99				9	1	1	None
4041	2010-05-26	22	1014.48	0.137	32.5	989.601	<5	4	0	0	0	1	0	157.5	76.2	30.8	1	1	1	Hay Fever Tablets
4042	2010-05-29	21	783.128	1.9565	30.5	1159.39	1421	3	0	0	0	0	0	152.4	57.2	24.7	1	1	1	OCP Brufen
4043	2010-05-19	31	<5	0	34.2	638.293	777	3	0	0	0	0	0	180	75	23.1	9	1	1	Carbimazole Bisoprolol
4044	2010-05-25	30	<5	0.231	30	1232.2	79	5	0	0	0	0	0	152.4	44.5	19	9	1	2	None
4045	2010-05-26	38	<5	0.0595	43.9	1630.61	936	1	2	3	0	1	0	164	70	26	9	2	1	Thyroxine 75mcg
4048	2010-05-22	30	<5	-0.013	24.8	1104.26	121	1	0	0	0	0	0	167.6	73.5	26.2	9	1	1	Salbutamol Inhalor
4049	2010-05-08	28	<5	0.024	43.6	1601.51	8198	2	0	0	0	1	0	174	60	19.8	9	2	1	None
4050	2010-05-22	32	<5	0.2915	40.7	897.719	2132	5	0	0	1	1	0	177.8	82.6	26.2	9	1	1	None
4051	2010-05-16	40	<5	0.011	42.9	586.125	57	1	2	1	0	0	0	174			9	1	1	None
4052	2010-05-04	21	<5	0.04	57.8	646.116	<5	4	0	0	1	0	0	165.1	101.6	37.1	9	2	1	None
4053	2010-05-28	24	<5	0.051	35.8	897.719	107	1	0	0	1	0	0	162.6	95.3	36.2	9	1	1	None
4054	2010-06-02	32	771.008	0.0295	44.8	1691.3	221	1	2	3	5	0	0	172.7	91.2	30.8	1	1	2	None
4055	2010-05-08	22	<5	-0.013	44.1	630.566	<5	4	2	1	1	0	0		70		9	1	1	None
4056	2010-06-05	32	<5	0.018	26.8	1217.28	308	1	2	1	0	0	0	167.6	59.4	21.2	9	1	1	None
4057	2010-05-30	26	903.861	2.696	22.4	2030.35	4569	2	2	2	2	1	0	154.9			1	1	2	None
4058	2010-05-26	34	<5	1.772	30.5	919.857	1741	3	0	0	0	0	0	177	78.4	24.9	1	2	1	None
4059	2010-05-29	33	<5	0.088	31.7	2.23424e+07	41026	2	2	1	0	0	0	157.5	60	24.3	9	2	1	None
4060	2010-05-31	19	363.577	0.0075	53.7	2719.76	868	2	2	1	0	0	0		91		1	1	2	None
4061	2010-05-26	29	<5	0.0125	36.8	931.13	962	2	0	0	2	0	0	175.3	60	19.6	9	1	2	None
4062	2010-05-25	20	777.038	0.7335	37.9	670.163	2916	2	2	1	1	0	0	152.4	57.2	24.7	1	1	2	Sertraline 100mgs
4063	2010-05-11	30	212.223	0.026	43.7	565.093	8087	2	9	3	0	0	0	170.2	79.4	27.3	1	2	1	Symbacort
4064	2010-05-22	24	<5	0.508	41	2.15501e+06	1167	2	2	2	1	1	0	162.6	73	27.8	9	1	2	None
4065	2010-05-08	26	<5	0.0045	36	525.267	45	5	0	0	0	0	0				9	2	1	None
4066	2010-05-26	31	73.3649	0.088	33.6	977.62	1597	1	2	1	0	0	0				1	1	1	None
4067	2010-06-10	36	356.719	0.0165	39.2	1408.87	99	3	2	1	0	1	0	172	57.2	19.7	1	1	1	Citalopram 40mg Quetiapine 50mg
4068	2010-06-11	25	<5	0.279	20.8	2890.55	758	2	0	0	0	0	0	170.2	57.2	19.7	9	1	2
4069	2010-06-04	26	411.126	3.232	46.6	2497.47	2985	3	2	1	2	0	0	172.7	82.6	27.7	1	1	1	Citalopram 10mg
4070	2010-06-11	28	500.024	0.1825	32.8	1775.74	583	2	1	3	0	1	0				1	1	1	None
4072	2010-05-26	38	90.8047	2.436	23.6	2437.36	1594	5	0	0	0	1	0	164	60	22.3	1	1	1	None
4073	2010-05-21	22	<5	1.0625	31.7	615.39	177	5	2	1	0	0	0	152.4	88.9	38.1	9	1	1	None
4074	2010-05-16	37	<5	0.0025	34.9	531.704	4028	1	2	1	1	0	0	167.6	62	22.2	9	1	2	None
4075	2010-06-11	42	<5	0.0175	29.8	2131.72	47518	1	2	1	0	0	0	157.5	60.8	24.3	9	1	1	Ventolin & Becotide
4076	2010-05-28	25	296.393	0.0105	65.2	1278.06	491	3	2	2	0	1	0	172.7	65.8	22	9	1	2	Verapamil120mg Carbimazole 40mg Inhalors
4077	2010-06-10	26	<5	2.073	42.5	1591.37	67	5	2	1	0	3	0				1	2	1	None
4078	2010-06-01	38	<5	0.0135	40	1887.25	967	2	2	1	0	0	2	170	60	20.8	9	1	2	None
4079	2010-05-31	25	<5	1.555	34	3778.86	637	5	2	1	0	0	0	170.2	73	25.3	9	1	1	None
4080	2010-06-12	38	<5	0.019	46.5	1819.53	1044	1	0	0	0	1	0	167.6	91.6	32.6	1	2	1	None
4081	2010-07-20	26	<5	3.14	36.9	161.769	49	5	2	1	1	0	0	165.1	76.2	27.9	9	1	1	None
4082	2010-09-26	34	<5	0.0455	29.4	117.375	763	3	2	2	0	0	0	157.5	82.6	33.3	9	1	1	None
4083	2010-06-24	41	<5	0.1395	37.6	151.311	25	5	2	1	1	0	0	162.6	70.8	26.7	9	2	1	None
4084	2010-07-12	27	<5	0.1535	34.6	184.904	7263	2	2	1	2	0	0	174	73	24.1	9	1	1	None
4086	2010-10-01	23	157.076	2.072	17.3	155.41	1847	2	1	2	0	2	1	162	59	22.5	1	1	2	None
4087	2010-06-19	31	177.012	0.086	33.5	139.65	72	3	2	2	0	1	0	162	56	21.3	1	2	1	None
4088	2010-07-01	27	148.412	1.025	21.8	200.343	395	1	0	0	0	0	0	162.6	51.3	19.1	1	1	1	None
4089	2010-06-12	27	493.154	3.1305	37.7	1497.34	1321	1	0	0	0	0	0	167.6	69.9	24.7	1	1	1	None
4090	2010-07-03	30	<5	0.3445	24.8	134.161	218	1	2	1	0	0	0	167.6	60.3	21.5	9	1	1	None
4091	2010-06-22	26	<5	0.1775	36.6	97.3431	8947	2	0	0	0	0	0	167.6	66.7	23.7	9	1	1	None
4092	2010-06-15	36	<5	0.0435	36.9	6003.16	2454	2	2	1	2	0	1	172.7	76	25.7	9	1	2	None
4093	2010-08-24	22	76.556	0.089	24	84.0331	154	2	2	1	1	0	1	165.5	51.4	18.7	1	1	1	None
4094	2010-10-05	27	<5	3.3885	32.5	244.822	3176	2	0	0	0	0	0	160	64.5	25	1	1	2	None
4095	2010-06-15	31	<5	0.6675	30.7	6151.21	672	3	0	0	0	0	0	167.6	79.6	28.3	9	1	1	None
4096	2010-09-24	33	<5	0.5215	29.8	155.41	42	6	0	0	0	2	0	165.1	80	29.4	9	1	1	Amoxicillin
4097	2010-09-08	32	<5	0.019	47.1	406.856	273	5	0	0	0	0	0				9	1	1	None
4098	2010-08-24	27	<5	1.4425	35.9	222.954	112	5	0	0	0	0	0	162.6	69.9	26.3	9	1	1	None
4100	2010-09-27	38	<5	0.0175	29.4	99.9805	370	6	0	0	0	0	0	156	67.8	27.5	9	1	1	None
4101	2010-06-25	36	<5	0.0075	32	276.118	<5	4	0	0	0	0	0				9	1	1	None
4102	2010-07-12	30	<5	1.5685	25	85.1638	617	1	2	1	0	1	0				9	2	1	None
4103	2010-06-21	18	<5	0.057	31.7	97.3431	1096	1	0	0	0	0	0	160	76.2	29.7	9	1	2	Cephalexin
4104	2010-06-29	39	18.1002	0.0135	18.9	157.502	20	5	0	0	0	0	0	167.6	65.3	23.3	1	1	1	Fluoxetine 20mg
4105	2010-06-13	24	<5	0.095	34.3	4536.39	980	2	2	1	0	0	1	154.9	87.2	36.7	9	1	2	None
4106	2010-07-13	27	<5	0.0175	47	88.6483	2372	2	0	0	0	0	0	170.2	92.1	31.8	9	1	2	Cephalexin
4107	2010-10-19	39	<5	0.246	30.4	125.487	886	3	2	1	0	1	2	157.5	63.5	25.6	9	2	2	Tegratol
4108	2010-10-19	34	<5	0.0085	30.5	149.302	1369	6	2	1	0	0	0	160	57.2	22.3	9	1	1	None
4110	2010-10-20	19	91.5922	0.077	31.3	360.741	149	3	0	0	0	0	0	170.2	73	25.3	1	1	1	None
4111	2010-07-12	33	<5	0.025	27.2	235.199	1465	6	0	0	0	0	0	163	65	24.5	9	2	1	None
4112	2010-07-14	33	<5	0.0385	17.4	159.621	731	5	0	0	0	0	0	157.5	50.8	20.3	9	1	1	Bricanyl & Ventolin Inhalors
4113	2010-07-04	24	16.8525	0.039	19.7	195.059	2802	3	0	0	0	0	0	165.1	51.6	18.7	1	1	1	Fluoxetine
4114	2010-06-21	34	<5	2.1695	30.8	93.5169	1204	2	2	1	2	0	0	167.6			1	1	2	None
4115	2010-10-25	33	<5	-0.0055	38.1	163.946	2733	3	0	0	2	0	0	152.4	98.9	38.1	9	1	1	None
4116	2010-08-19	30	95.5738	0.3155	44.1	96.0506	246	5	0	0	0	1	0	165.1	82.6	30.1	1	1	1	None
4118	2010-09-28	30	<5	-0.006	35.2	137.796	28823	2	0	0	1	0	0	167.6	59.4	21.2	9	2	1	None
4119	2010-08-21	32	<5	0.058	23.7	161.769	16920	1	0	0	0	0	0	165	70	25.7	9	1	1	None
4120	2010-11-08	32	<5	0.623	38.8	472585	14	5	0	0	3	0	1				9	1	1	None
4123	2011-02-07	24	117.42	2.189	35.3	147.319	102	7	2	1	1	1	2	174	113.4	37.3	1	1	1	None
4126	2011-03-21	28	<5	3.9155	32.9	434.976		3	2	2	1	0	0				9	1	1	Paracetamol & Brufen
4129	2010-11-23	32	<5	0.467	41.6	189.913	446	5	0	0	0	0	0	157	65.2	26.4	9	1	1	None
4132	2010-12-13	41	<5	-0.0095	54	151.311	752	5	2	1	1	0	1	161	89	34.5	9	1	2	None
4135	2010-12-22	36	177.012	-0.0125	47.7	214.191	352	7	2	3	3	1	0	168	63.6	22.3	1	2	1	None
4143	2011-01-31	36	<5	0.0165	45.3	200.343	747	7	0	0	1	0	0	173.5	73.4	24.4	9	1	1	None
4144	2011-02-07	31	23.7544	-0.0125	29.1	279.834	62	6	0	0	2	1	0	167	62.6	22.4	1	2	1	None
4154	2011-01-31	26	<5	2.7575	48	346.561	463	6	2	1	0	0	0				9	1	1	Tenkorex 250mg x4 daily

## Sheet: Key
Outcome	1	Miscarriage
	2	IUP
	3	Ectopic
	4	Not Pregnant
	5	Self resolving PUL
	6	Probable ectopic pregnancy
	7	Treated PUL
ParityB Gestation	0	N/A As no previous births
	1	Had a birth between 24 and 36wks gestation
	2	All births at 37+ wks gestation
	9	No Information
ParityB		Number of births at >24 weeks gestation
ParityM		Number of Miscarriages 99=No Info
PartityT		Number of STOPs/MTOPs 99=No Info
ParityE		Number of Ectopic Pregnancies 99=No Info
SmokeEver	1	Has been a smoker previously
	2	Never been a Smoker
	9	No Information / Not Known
Pain	1	Abdo/Pelvic Pain reported at first clinical presentation
	2	No Abdo/Pelvic Pain reported at first clinical presentation
Bleeding	1	Bleeding reported at first clinical presentation
	2	No PV loss reported at first clinical presentation
Medication		Medication Recorded at time of inclusion to study (eg Iron Tabs & Folic Acid not Included)
