# Supplementary material for: Shotgun Proteomics Identifies Serum Fibronectin as a Candidate Diagnostic Biomarker for Inclusion in Future Multiplex Tests for Ectopic Pregnancy
Source: PLoS One. 2013 Jun 24;8(6):e66974. doi: 10.1371/journal.pone.0066974 (PMC3691233; doi:10.1371/journal.pone.0066974)
Supplement: Table S2 — (XLS) [file pone.0066974.s003.xls]

## Sheet: New Sheet
Accession	Name	Mascot Score VIUP	Mascot Score EP	Mascot Score NVIUP	Peptides VIUP	Peptides EP	Peptides NVIUP	SC [%] VIUP	SC [%] EP	SC [%] NVIUP	Modifications VIUP	Modifications EP	Modifications NVIUP
APOB_HUMAN	Apolipoprotein B-100 OS=Homo sapiens GN=APOB PE=1 SV=2	5853.72	6839.59	7879.77	330	360	440	33.8155	38.33	42.8227	Carbamidomethyl, Oxidation	Carbamidomethyl, Oxidation	Carbamidomethyl, Oxidation
CO4A_HUMAN	Complement C4-A OS=Homo sapiens GN=C4A PE=1 SV=1	4133.33	0	0	286	0	0	46.7317	0	0	Carbamidomethyl, Oxidation
FINC_HUMAN	Fibronectin OS=Homo sapiens GN=FN1 PE=1 SV=4	4025.33	3548.02	4499.04	233	164	205	43.7552	39.1869	45.4736	Carbamidomethyl, Oxidation	Carbamidomethyl, Oxidation	Carbamidomethyl, Oxidation
CO3_HUMAN	Complement C3 OS=Homo sapiens GN=C3 PE=1 SV=2	2995.78	4359.81	4585.18	172	206	206	39.086	56.9453	55.442	Carbamidomethyl, Oxidation	Carbamidomethyl, Oxidation	Carbamidomethyl, Oxidation
A2MG_HUMAN	Alpha-2-macroglobulin OS=Homo sapiens GN=A2M PE=1 SV=2	2776.07	2647.79	2879.48	79	81	77	45.8616	47.1506	46.8114	Carbamidomethyl, Oxidation	Carbamidomethyl, Oxidation	Carbamidomethyl, Oxidation
CERU_HUMAN	Ceruloplasmin OS=Homo sapiens GN=CP PE=1 SV=1	2706.1	2401.16	2594.49	181	221	225	51.0798	45.1643	44.7887	Carbamidomethyl, Oxidation	Carbamidomethyl, Oxidation	Carbamidomethyl, Oxidation
ALBU_HUMAN	Serum albumin OS=Homo sapiens GN=ALB PE=1 SV=2	2424.62	2554.91	2688.99	244	282	325	60.4269	64.532	63.0542	Carbamidomethyl, Oxidation	Carbamidomethyl, Oxidation	Carbamidomethyl, Oxidation
CFAH_HUMAN	Complement factor H OS=Homo sapiens GN=CFH PE=1 SV=4	2328.32	2410.92	2484.81	73	83	80	49.472	50.2031	46.5475	Carbamidomethyl, Oxidation	Carbamidomethyl, Oxidation	Carbamidomethyl, Oxidation
PZP_HUMAN	Pregnancy zone protein OS=Homo sapiens GN=PZP PE=1 SV=4	2050.51	1403.3	1495.81	64	33	34	33.4683	29.2173	26.6532	Carbamidomethyl, Oxidation	Carbamidomethyl, Oxidation	Carbamidomethyl, Oxidation
THRB_HUMAN	Prothrombin OS=Homo sapiens GN=F2 PE=1 SV=2	1796.39	1780.57	1673.98	144	155	188	37.9421	38.4244	35.3698	Carbamidomethyl, Oxidation	Carbamidomethyl, Oxidation	Carbamidomethyl, Oxidation
K1C10_HUMAN	Keratin, type I cytoskeletal 10 OS=Homo sapiens GN=KRT10 PE=1 SV=6	1774.35	1056.1	1930.88	112	92	141	43.8356	39.5548	52.3973	Carbamidomethyl, Oxidation	Carbamidomethyl, Oxidation	Carbamidomethyl, Oxidation
ANT3_HUMAN	Antithrombin-III OS=Homo sapiens GN=SERPINC1 PE=1 SV=1	1761.52	1659.9	1914.43	206	184	274	51.7241	51.5086	54.3103	Carbamidomethyl, Oxidation	Carbamidomethyl, Oxidation	Carbamidomethyl, Oxidation
K2C1_HUMAN	Keratin, type II cytoskeletal 1 OS=Homo sapiens GN=KRT1 PE=1 SV=6	1678.48	1199.76	1630.81	150	222	214	40.3727	33.6957	35.0932	Carbamidomethyl, Oxidation	Carbamidomethyl, Oxidation	Carbamidomethyl, Oxidation
K1C9_HUMAN	Keratin, type I cytoskeletal 9 OS=Homo sapiens GN=KRT9 PE=1 SV=3	1648.57	656.42	717.16	59	50	33	53.13	32.4238	30.1766	Oxidation	Oxidation	Carbamidomethyl, Oxidation
APOA1_HUMAN	Apolipoprotein A-I OS=Homo sapiens GN=APOA1 PE=1 SV=1	1520.2	1411.64	1095.37	359	342	286	73.7828	71.5356	61.0487	Oxidation	Oxidation	Oxidation
K22E_HUMAN	Keratin, type II cytoskeletal 2 epidermal OS=Homo sapiens GN=KRT2 PE=1 SV=2	1404.19	776.66	1326.58	61	67	85	53.3646	25.3521	42.097	Oxidation	Oxidation	Oxidation
IGHM_HUMAN	Ig mu chain C region OS=Homo sapiens GN=IGHM PE=1 SV=3	1104.39	979.35	1214.69	79	71	95	47.5664	46.2389	54.646	Carbamidomethyl, Oxidation	Carbamidomethyl, Oxidation	Carbamidomethyl, Oxidation
ITIH2_HUMAN	Inter-alpha-trypsin inhibitor heavy chain H2 OS=Homo sapiens GN=ITIH2 PE=1 SV=2	1098.65	1331.65	1438.38	67	100	88	35.3066	32.6638	39.6406	Oxidation	Carbamidomethyl, Oxidation	Carbamidomethyl, Oxidation
VTNC_HUMAN	Vitronectin OS=Homo sapiens GN=VTN PE=1 SV=1	1026.05	1099.76	1037.69	162	168	174	43.0962	45.1883	39.3305	Carbamidomethyl, Oxidation	Carbamidomethyl, Oxidation	Carbamidomethyl, Oxidation
PON1_HUMAN	Serum paraoxonase/arylesterase 1 OS=Homo sapiens GN=PON1 PE=1 SV=2	992.46	1074.7	1257.71	78	89	95	70.9859	70.9859	70.9859	Carbamidomethyl, Oxidation	Carbamidomethyl, Oxidation	Carbamidomethyl, Oxidation
APOE_HUMAN	Apolipoprotein E OS=Homo sapiens GN=APOE PE=1 SV=1	983.3	994.13	1044.32	51	85	71	52.6814	52.6814	54.8896	Carbamidomethyl, Oxidation	Oxidation	Carbamidomethyl, Oxidation
A1AT_HUMAN	Alpha-1-antitrypsin OS=Homo sapiens GN=SERPINA1 PE=1 SV=3	966.62	1031.07	759.71	57	61	46	49.2823	51.6746	41.866	Carbamidomethyl, Oxidation	Carbamidomethyl, Oxidation	Oxidation
C4BPA_HUMAN	C4b-binding protein alpha chain OS=Homo sapiens GN=C4BPA PE=1 SV=2	860.14	999.61	1127.14	101	135	137	34.8409	39.0285	47.0687	Carbamidomethyl, Oxidation	Carbamidomethyl, Oxidation	Carbamidomethyl, Oxidation
CO5_HUMAN	Complement C5 OS=Homo sapiens GN=C5 PE=1 SV=4	829.59	1226.49	1520.54	22	45	43	13.4845	26.9093	26.3126	Carbamidomethyl, Oxidation	Carbamidomethyl	Carbamidomethyl, Oxidation
MUCB_HUMAN	Ig mu heavy chain disease protein OS=Homo sapiens PE=1 SV=1	821.66	647.26	862.64	59	49	66	47.5703	43.9898	51.1509	Carbamidomethyl, Oxidation	Carbamidomethyl, Oxidation	Carbamidomethyl, Oxidation
ANGT_HUMAN	Angiotensinogen OS=Homo sapiens GN=AGT PE=1 SV=1	800.81	814.66	657.44	34	28	22	34.8454	27.0103	22.0619	Oxidation	Oxidation	Oxidation
IGHG1_HUMAN	Ig gamma-1 chain C region OS=Homo sapiens GN=IGHG1 PE=1 SV=1	749.9	771.03	880.63	101	106	101	52.4242	50.9091	53.3333	Carbamidomethyl	Carbamidomethyl	Carbamidomethyl, Oxidation
APOA4_HUMAN	Apolipoprotein A-IV OS=Homo sapiens GN=APOA4 PE=1 SV=3	723.61	549.09	865.41	24	20	36	35.3535	33.0808	47.9798	Oxidation
PLMN_HUMAN	Plasminogen OS=Homo sapiens GN=PLG PE=1 SV=2	694.48	886.64	678.06	28	36	28	33.8272	35.679	29.1358	Carbamidomethyl, Oxidation	Carbamidomethyl, Oxidation	Carbamidomethyl, Oxidation
FBLN1_HUMAN	Fibulin-1 OS=Homo sapiens GN=FBLN1 PE=1 SV=4	667.47	633.12	846.65	22	24	24	26.8848	25.889	19.2034	Carbamidomethyl, Oxidation	Carbamidomethyl, Oxidation	Carbamidomethyl, Oxidation
CLUS_HUMAN	Clusterin OS=Homo sapiens GN=CLU PE=1 SV=1	651.88	606.78	695.09	29	33	35	23.608	23.3853	26.2806	Carbamidomethyl	Carbamidomethyl	Carbamidomethyl
C1QB_HUMAN	Complement C1q subcomponent subunit B OS=Homo sapiens GN=C1QB PE=1 SV=3	599.88	645.83	664.01	31	38	35	39.1304	38.7352	38.7352	Carbamidomethyl, Oxidation	Carbamidomethyl, Oxidation	Carbamidomethyl, Oxidation
IGHG3_HUMAN	Ig gamma-3 chain C region OS=Homo sapiens GN=IGHG3 PE=1 SV=2	582.56	614.7	716.12	68	70	64	32.626	35.809	40.5836	Carbamidomethyl	Carbamidomethyl	Carbamidomethyl, Oxidation
FCN3_HUMAN	Ficolin-3 OS=Homo sapiens GN=FCN3 PE=1 SV=2	548	471.48	431.94	27	21	20	44.1472	40.8027	31.1037	Carbamidomethyl, Oxidation	Carbamidomethyl, Oxidation	Carbamidomethyl, Oxidation
K2C5_HUMAN	Keratin, type II cytoskeletal 5 OS=Homo sapiens GN=KRT5 PE=1 SV=3	478.47	315.55	561.3	17	21	27	16.9492	11.0169	14.9153
CO6_HUMAN	Complement component C6 OS=Homo sapiens GN=C6 PE=1 SV=3	436.26	280.23	458.22	8	6	8	9.95717	8.77944	9.95717	Carbamidomethyl	Carbamidomethyl	Carbamidomethyl
TTHY_HUMAN	Transthyretin OS=Homo sapiens GN=TTR PE=1 SV=1	434.5	382.49	288.44	18	18	20	68.0272	63.9456	40.1361
C1QA_HUMAN	Complement C1q subcomponent subunit A OS=Homo sapiens GN=C1QA PE=1 SV=2	414.08	443.34	320.02	10	15	8	24.4898	23.2653	23.2653	Carbamidomethyl, Oxidation	Carbamidomethyl, Oxidation	Carbamidomethyl
IGKC_HUMAN	Ig kappa chain C region OS=Homo sapiens GN=IGKC PE=1 SV=1	410.62	380.86	385.11	52	43	29	80.1887	80.1887	80.1887	Carbamidomethyl	Carbamidomethyl	Carbamidomethyl
IGHG2_HUMAN	Ig gamma-2 chain C region OS=Homo sapiens GN=IGHG2 PE=1 SV=2	409.29	472.21	525.57	39	42	41	29.1411	34.6626	39.2638	Carbamidomethyl	Carbamidomethyl	Carbamidomethyl, Oxidation
SAMP_HUMAN	Serum amyloid P-component OS=Homo sapiens GN=APCS PE=1 SV=2	402.9	381.89	68.47	18	18	1	26.009	26.009	5.8296
FHR1_HUMAN	Complement factor H-related protein 1 OS=Homo sapiens GN=CFHR1 PE=1 SV=2	396.55	537.55	481.42	26	26	27	18.7879	49.0909	38.4848	Carbamidomethyl, Oxidation	Carbamidomethyl, Oxidation	Carbamidomethyl, Oxidation
CD5L_HUMAN	CD5 antigen-like OS=Homo sapiens GN=CD5L PE=1 SV=1	387.66	365.09	341.66	13	11	10	33.1412	32.853	27.0893	Carbamidomethyl	Carbamidomethyl	Carbamidomethyl
IGHA1_HUMAN	Ig alpha-1 chain C region OS=Homo sapiens GN=IGHA1 PE=1 SV=2	381.5	445.01	471.65	15	16	28	34.8442	34.8442	34.8442	Carbamidomethyl	Carbamidomethyl	Carbamidomethyl
GPX3_HUMAN	Glutathione peroxidase 3 OS=Homo sapiens GN=GPX3 PE=1 SV=2	371.63	369.87	458.46	15	15	15	27.4336	24.7788	42.0354	Carbamidomethyl, Oxidation	Carbamidomethyl, Oxidation	Carbamidomethyl, Oxidation
PHLD_HUMAN	Phosphatidylinositol-glycan-specific phospholipase D OS=Homo sapiens GN=GPLD1 PE=1 SV=3	360.91	422.91	362.81	10	13	12	15.2381	17.7381	13.8095	Carbamidomethyl	Carbamidomethyl, Oxidation
C1QC_HUMAN	Complement C1q subcomponent subunit C OS=Homo sapiens GN=C1QC PE=1 SV=3	351.27	363.38	292.62	17	25	14	25.3061	30.6122	21.2245	Carbamidomethyl	Carbamidomethyl
K1C14_HUMAN	Keratin, type I cytoskeletal 14 OS=Homo sapiens GN=KRT14 PE=1 SV=4	349.18	131.83	297.21	10	8	13	16.9492	14.4068	16.9492	Oxidation	Oxidation
LBP_HUMAN	Lipopolysaccharide-binding protein OS=Homo sapiens GN=LBP PE=1 SV=3	345.44	234.28	388.07	8	6	9	14.7609	12.2661	17.0478
CRP_HUMAN	C-reactive protein OS=Homo sapiens GN=CRP PE=1 SV=1	333.71	377.27	289.61	10	21	7	27.2321	27.6786	20.9821
HPTR_HUMAN	Haptoglobin-related protein OS=Homo sapiens GN=HPR PE=2 SV=2	329.9	349.51	435.24	11	9	13	26.1494	23.5632	29.5977	Carbamidomethyl	Carbamidomethyl	Carbamidomethyl
FCN2_HUMAN	Ficolin-2 OS=Homo sapiens GN=FCN2 PE=1 SV=2	322.42	320.27	300.61	10	13	11	21.0863	21.0863	21.0863
APOA2_HUMAN	Apolipoprotein A-II OS=Homo sapiens GN=APOA2 PE=1 SV=1	321.1	385.21	348.49	39	48	56	53	63	61	Carbamidomethyl	Carbamidomethyl	Carbamidomethyl
SAA4_HUMAN	Serum amyloid A-4 protein OS=Homo sapiens GN=SAA4 PE=1 SV=2	315.07	333.25	356.94	23	22	28	33.0769	36.9231	36.9231	Oxidation	Oxidation	Oxidation
APOD_HUMAN	Apolipoprotein D OS=Homo sapiens GN=APOD PE=1 SV=1	314.18	366.14	342.67	26	22	22	30.6878	34.3915	34.3915	Carbamidomethyl	Carbamidomethyl	Carbamidomethyl
HPT_HUMAN	Haptoglobin OS=Homo sapiens GN=HP PE=1 SV=1	297.55	428.92	481.88	10	10	14	18.2266	20.936	26.1084	Carbamidomethyl	Carbamidomethyl	Carbamidomethyl
PON3_HUMAN	Serum paraoxonase/lactonase 3 OS=Homo sapiens GN=PON3 PE=1 SV=3	285.41	238.65	427.39	13	13	16	21.7514	14.6893	27.4011	Carbamidomethyl, Oxidation	Oxidation	Carbamidomethyl, Oxidation
K1C16_HUMAN	Keratin, type I cytoskeletal 16 OS=Homo sapiens GN=KRT16 PE=1 SV=4	259.4	159.04	250.46	8	8	11	14.3763	11.2051	11.6279			Oxidation
ITIH4_HUMAN	Inter-alpha-trypsin inhibitor heavy chain H4 OS=Homo sapiens GN=ITIH4 PE=1 SV=4	257.41	250.71	281.45	6	4	7	8.49462	7.74194	8.49462
KV105_HUMAN	Ig kappa chain V-I region DEE OS=Homo sapiens PE=1 SV=1	244.86	125.42	46.22	7	4	1	16.6667	16.6667	0	Oxidation	Oxidation
PLF4_HUMAN	Platelet factor 4 OS=Homo sapiens GN=PF4 PE=1 SV=2	237.19	224.53	222.39	15	19	15	35.6436	35.6436	35.6436	Carbamidomethyl	Carbamidomethyl	Carbamidomethyl
TRFE_HUMAN	Serotransferrin OS=Homo sapiens GN=TF PE=1 SV=2	221.9	152.2	369.75	8	4	10	11.0315	7.16332	15.3295	Carbamidomethyl, Oxidation	Carbamidomethyl	Carbamidomethyl, Oxidation
LAC3_HUMAN	Ig lambda-3 chain C regions OS=Homo sapiens GN=IGLC3 PE=1 SV=1	221.14	233.74	184.83	19	19	12	65.0943	65.0943	65.0943	Carbamidomethyl	Carbamidomethyl	Carbamidomethyl
TSP1_HUMAN	Thrombospondin-1 OS=Homo sapiens GN=THBS1 PE=1 SV=2	211.92	376.93	384.43	7	11	12	6.83761	11.5385	11.1966	Carbamidomethyl	Carbamidomethyl	Carbamidomethyl
CO8G_HUMAN	Complement component C8 gamma chain OS=Homo sapiens GN=C8G PE=1 SV=3	203.9	165.93	274.29	5	4	6	32.1782	23.7624	32.1782	Carbamidomethyl, Oxidation	Oxidation	Carbamidomethyl, Oxidation
KV305_HUMAN	Ig kappa chain V-III region WOL OS=Homo sapiens PE=1 SV=1	201.71	185.23	199.16	7	4	3	39.4495	39.4495	39.4495
CNDP1_HUMAN	Beta-Ala-His dipeptidase OS=Homo sapiens GN=CNDP1 PE=1 SV=3	196.55	278.91	520.03	5	6	15	15.1874	15.9763	31.3609	Carbamidomethyl	Carbamidomethyl	Carbamidomethyl, Oxidation
CO7_HUMAN	Complement component C7 OS=Homo sapiens GN=C7 PE=1 SV=2	186.47	185.94	245.75	4	4	6	7.11744	7.11744	10.7948			Carbamidomethyl
BTD_HUMAN	Biotinidase OS=Homo sapiens GN=BTD PE=1 SV=2	176.94	153.55	127.72	3	4	2	9.57643	7.91897	5.52486	Oxidation
TITIN_HUMAN	Titin OS=Homo sapiens GN=TTN PE=1 SV=2	176.91	217.18	268.98	11	17	20	0.334789	0.375546	0.416303	Oxidation	Oxidation	Carbamidomethyl
GELS_HUMAN	Gelsolin OS=Homo sapiens GN=GSN PE=1 SV=1	176.63	171.29	307.14	5	7	5	9.84655	11.8926	10.4859
K22O_HUMAN	Keratin, type II cytoskeletal 2 oral OS=Homo sapiens GN=KRT76 PE=1 SV=1	171.05	0	0	10	0	0	9.87461	0	0
K2C4_HUMAN	Keratin, type II cytoskeletal 4 OS=Homo sapiens GN=KRT4 PE=1 SV=4	170.75	155.14	0	19	35	0	7.86517	7.30337	0
APOC3_HUMAN	Apolipoprotein C-III OS=Homo sapiens GN=APOC3 PE=1 SV=1	169.58	104.04	0	4	3	0	27.2727	27.2727	0
K1C27_HUMAN	Keratin, type I cytoskeletal 27 OS=Homo sapiens GN=KRT27 PE=1 SV=2	154.57	0	153.72	13	0	11	5.88235	0	5.88235
APOL1_HUMAN	Apolipoprotein L1 OS=Homo sapiens GN=APOL1 PE=1 SV=5	154.21	142	131.96	9	6	13	16.3317	13.5678	13.5678	Oxidation
LAC1_HUMAN	Ig lambda-1 chain C regions OS=Homo sapiens GN=IGLC1 PE=1 SV=1	153.84	194.72	141.13	14	14	9	65.0943	65.0943	65.0943	Carbamidomethyl	Carbamidomethyl	Carbamidomethyl
APOM_HUMAN	Apolipoprotein M OS=Homo sapiens GN=APOM PE=1 SV=2	147.4	176.51	228.9	7	8	9	24.4681	36.1702	28.7234			Oxidation
LG3BP_HUMAN	Galectin-3-binding protein OS=Homo sapiens GN=LGALS3BP PE=1 SV=1	144.23	203.81	254.32	5	8	9	10.9402	10.2564	14.5299	Carbamidomethyl	Carbamidomethyl	Carbamidomethyl, Oxidation
MASP2_HUMAN	Mannan-binding lectin serine protease 2 OS=Homo sapiens GN=MASP2 PE=1 SV=3	143.83	155.31	222.61	5	9	9	4.95627	7.14286	7.14286			Carbamidomethyl
APOC1_HUMAN	Apolipoprotein C-I OS=Homo sapiens GN=APOC1 PE=1 SV=1	132.11	151.51	111.92	5	7	6	13.253	26.506	13.253	Oxidation	Oxidation	Oxidation
AHNK_HUMAN	Neuroblast differentiation-associated protein AHNAK OS=Homo sapiens GN=AHNAK PE=1 SV=2	128.02	165.69	72.14	11	11	5	1.42615	1.85059	0.764007	Oxidation	Oxidation	Oxidation
HV316_HUMAN	Ig heavy chain V-III region TEI OS=Homo sapiens PE=1 SV=1	112.14	133.66	0	6	8	0	20.1681	20.1681	0
SYNE2_HUMAN	Nesprin-2 OS=Homo sapiens GN=SYNE2 PE=1 SV=3	110.89	0	118.2	12	0	14	0.842411	0	0.929557
BPA1_HUMAN	Bullous pemphigoid antigen 1 OS=Homo sapiens GN=DST PE=1 SV=4	110.77	91.2	94.02	10	14	15	0.660502	0.594452	0.647292	Oxidation	Oxidation	Carbamidomethyl
FA5_HUMAN	Coagulation factor V OS=Homo sapiens GN=F5 PE=1 SV=3	110.73	246.5	185.64	10	11	9	2.06835	3.19245	2.69784			Carbamidomethyl
PSG4_HUMAN	Pregnancy-specific beta-1-glycoprotein 4 OS=Homo sapiens GN=PSG4 PE=2 SV=2	110.37	0	27.84	5	0	1	7.39857	0	2.6253	Carbamidomethyl		Carbamidomethyl
PSG3_HUMAN	Pregnancy-specific beta-1-glycoprotein 3 OS=Homo sapiens GN=PSG3 PE=2 SV=2	110.01	0	0	5	0	0	6.7757	0	0
C1R_HUMAN	Complement C1r subcomponent OS=Homo sapiens GN=C1R PE=1 SV=2	104.87	629.61	726.04	3	17	20	6.24113	23.4043	27.9433	Carbamidomethyl	Carbamidomethyl	Carbamidomethyl
PIBF1_HUMAN	Progesterone-induced-blocking factor 1 OS=Homo sapiens GN=PIBF1 PE=2 SV=2	104.34	0	0	9	0	0	3.43461	0	0	Oxidation
KV203_HUMAN	Ig kappa chain V-II region MIL OS=Homo sapiens PE=1 SV=1	102.73	80.11	37.8	2	1	1	0	0	0
PCOC1_HUMAN	Procollagen C-endopeptidase enhancer 1 OS=Homo sapiens GN=PCOLCE PE=1 SV=2	102.46	202.73	140.19	4	8	6	5.79065	21.3808	14.6993		Carbamidomethyl	Carbamidomethyl
FSIP2_HUMAN	Fibrous sheath-interacting protein 2 OS=Homo sapiens GN=FSIP2 PE=1 SV=4	102.08	0	0	6	0	0	1.04242	0	0	Carbamidomethyl, Oxidation
ADIPO_HUMAN	Adiponectin OS=Homo sapiens GN=ADIPOQ PE=1 SV=1	101.96	123.88	158.21	5	5	6	15.5738	23.3607	21.7213
HV304_HUMAN	Ig heavy chain V-III region TIL OS=Homo sapiens PE=1 SV=1	100.07	87.18	0	3	3	0	20.8696	20.8696	0
FETUA_HUMAN	Alpha-2-HS-glycoprotein OS=Homo sapiens GN=AHSG PE=1 SV=1	95.27	55.51	82.81	4	3	3	17.9837	12.5341	11.7166	Carbamidomethyl	Carbamidomethyl	Carbamidomethyl
LRRK2_HUMAN	Leucine-rich repeat serine/threonine-protein kinase 2 OS=Homo sapiens GN=LRRK2 PE=1 SV=2	90.52	97.94	0	9	19	0	2.33478	2.77008	0	Oxidation
TRFL_HUMAN	Lactotransferrin OS=Homo sapiens GN=LTF PE=1 SV=6	88.27	153.98	113.81	2	2	2	3.66197	4.50704	4.64789	Carbamidomethyl	Carbamidomethyl	Carbamidomethyl
SEM3A_HUMAN	Semaphorin-3A OS=Homo sapiens GN=SEMA3A PE=2 SV=1	86.5	0	0	5	0	0	8.69001	0	0
PIP_HUMAN	Prolactin-inducible protein OS=Homo sapiens GN=PIP PE=1 SV=1	85.2	0	0	2	0	0	15.0685	0	0
GOGB1_HUMAN	Golgin subfamily B member 1 OS=Homo sapiens GN=GOLGB1 PE=1 SV=2	84.75	0	55.52	5	0	3	1.90242	0	0.920528
KV402_HUMAN	Ig kappa chain V-IV region Len OS=Homo sapiens PE=1 SV=2	82.35	64.15	0	2	2	0	15.7895	15.7895	0	Oxidation	Oxidation
VWF_HUMAN	von Willebrand factor OS=Homo sapiens GN=VWF PE=1 SV=3	81	0	48.58	4	0	2	1.95521	0	0.995379	Carbamidomethyl, Oxidation
KDM2B_HUMAN	Lysine-specific demethylase 2B OS=Homo sapiens GN=KDM2B PE=1 SV=1	78.52	0	0	15	0	0	4.49102	0	0	Carbamidomethyl
CENPE_HUMAN	Centromere-associated protein E OS=Homo sapiens GN=CENPE PE=1 SV=2	78.1	0	89.24	7	0	7	1.18475	0	1.88819
ZA2G_HUMAN	Zinc-alpha-2-glycoprotein OS=Homo sapiens GN=AZGP1 PE=1 SV=2	76.88	0	0	1	0	0	7.04698	0	0
GRIA4_HUMAN	Glutamate receptor 4 OS=Homo sapiens GN=GRIA4 PE=2 SV=2	75.53	0	91.82	26	0	41	3.54767	0	3.54767	Oxidation		Oxidation
APMAP_HUMAN	Adipocyte plasma membrane-associated protein OS=Homo sapiens GN=APMAP PE=1 SV=2	75.44	0	93.61	2	0	3	4.32692	0	7.45192
UNC80_HUMAN	Protein unc-80 homolog OS=Homo sapiens GN=UNC80 PE=2 SV=2	74.29	0	0	5	0	0	1.68815	0	0
APOC2_HUMAN	Apolipoprotein C-II OS=Homo sapiens GN=APOC2 PE=1 SV=1	73.87	108.95	113.14	3	4	3	31.6832	31.6832	31.6832	Oxidation	Oxidation	Oxidation
ITIH1_HUMAN	Inter-alpha-trypsin inhibitor heavy chain H1 OS=Homo sapiens GN=ITIH1 PE=1 SV=3	72.26	89.22	192.99	3	3	4	3.40285	3.40285	6.80571
ROCK2_HUMAN	Rho-associated protein kinase 2 OS=Homo sapiens GN=ROCK2 PE=1 SV=4	71.54	0	61.9	4	0	3	2.01729	0	0.576369
HV310_HUMAN	Ig heavy chain V-III region HIL OS=Homo sapiens PE=1 SV=1	71.45	55.46	73.54	3	3	4	17.3554	17.3554	13.2231
DMD_HUMAN	Dystrophin OS=Homo sapiens GN=DMD PE=1 SV=2	71.41	33.79	58.22	7	6	7	0.895522	0.542741	0.759837
KI67_HUMAN	Antigen KI-67 OS=Homo sapiens GN=MKI67 PE=1 SV=2	71.11	0	0	5	0	0	1.19779	0	0
GRIA1_HUMAN	Glutamate receptor 1 OS=Homo sapiens GN=GRIA1 PE=1 SV=2	69.26	68.47	0	26	13	0	4.63576	2.86976	0	Carbamidomethyl, Oxidation	Oxidation
MYO9B_HUMAN	Myosin-IXb OS=Homo sapiens GN=MYO9B PE=1 SV=2	67.61	0	67.54	5	0	12	1.94625	0	1.89991	Carbamidomethyl, Oxidation		Oxidation
ACD11_HUMAN	Acyl-CoA dehydrogenase family member 11 OS=Homo sapiens GN=ACAD11 PE=1 SV=2	64.86	54.41	68.01	14	5	10	5	5	5
CO8B_HUMAN	Complement component C8 beta chain OS=Homo sapiens GN=C8B PE=1 SV=3	63.83	0	39.66	2	0	2	5.92217	0	3.38409
NEBU_HUMAN	Nebulin OS=Homo sapiens GN=NEB PE=1 SV=3	63.6	0	0	4	0	0	0.734743	0	0	Oxidation
VTDB_HUMAN	Vitamin D-binding protein OS=Homo sapiens GN=GC PE=1 SV=1	63.03	76.96	71.26	4	4	4	7.59494	6.11814	7.59494
CE290_HUMAN	Centrosomal protein of 290 kDa OS=Homo sapiens GN=CEP290 PE=1 SV=2	62.13	0	104.38	3	0	6	1.08915	0	3.18677			Carbamidomethyl
APC_HUMAN	Adenomatous polyposis coli protein OS=Homo sapiens GN=APC PE=1 SV=2	61.98	0	0	3	0	0	1.23109	0	0	Oxidation
ANR11_HUMAN	Ankyrin repeat domain-containing protein 11 OS=Homo sapiens GN=ANKRD11 PE=1 SV=3	61.61	0	0	3	0	0	1.42696	0	0	Oxidation
ZF161_HUMAN	Zinc finger protein 161 homolog OS=Homo sapiens GN=ZFP161 PE=2 SV=2	61.41	0	40.16	4	0	4	5.56793	0	4.45434
DYH6_HUMAN	Dynein heavy chain 6, axonemal OS=Homo sapiens GN=DNAH6 PE=1 SV=3	60.9	38.4	111.95	3	4	15	0.841751	0.697451	1.443			Oxidation
PCLO_HUMAN	Protein piccolo OS=Homo sapiens GN=PCLO PE=1 SV=3	59.63	0	0	3	0	0	0.713872	0	0
AKAP4_HUMAN	A-kinase anchor protein 4 OS=Homo sapiens GN=AKAP4 PE=1 SV=1	58.56	0	0	3	0	0	5.7377	0	0
LV403_HUMAN	Ig lambda chain V-IV region Hil OS=Homo sapiens PE=1 SV=1	58.48	65.65	46	2	1	1	17.757	17.757	17.757
NONO_HUMAN	Non-POU domain-containing octamer-binding protein OS=Homo sapiens GN=NONO PE=1 SV=4	57.32	0	0	39	0	0	4.24628	0	0	Oxidation
MLL2_HUMAN	Histone-lysine N-methyltransferase MLL2 OS=Homo sapiens GN=MLL2 PE=1 SV=1	56.45	58.31	0	3	4	0	0.532117	0.532117	0	Oxidation
SFR18_HUMAN	Splicing factor, arginine/serine-rich 18 OS=Homo sapiens GN=SFRS18 PE=1 SV=2	55.99	0	0	6	0	0	2.48447	0	0
MYO15_HUMAN	Myosin-XV OS=Homo sapiens GN=MYO15A PE=1 SV=2	55.92	0	0	3	0	0	0.82153	0	0
NFX1_HUMAN	Transcriptional repressor NF-X1 OS=Homo sapiens GN=NFX1 PE=1 SV=2	55.89	0	0	26	0	0	2.76786	0	0
KV119_HUMAN	Ig kappa chain V-I region Wes OS=Homo sapiens PE=1 SV=1	55.85	0	0	1	0	0	16.6667	0	0
CCD96_HUMAN	Coiled-coil domain-containing protein 96 OS=Homo sapiens GN=CCDC96 PE=2 SV=2	55.64	83.76	66.44	7	14	8	4.5045	5.40541	4.5045	Oxidation	Oxidation	Oxidation
ATM_HUMAN	Serine-protein kinase ATM OS=Homo sapiens GN=ATM PE=1 SV=2	55.45	0	0	4	0	0	1.37435	0	0	Carbamidomethyl
EP400_HUMAN	E1A-binding protein p400 OS=Homo sapiens GN=EP400 PE=1 SV=3	55.18	0	0	3	0	0	1.77215	0	0	Oxidation
MCE1_HUMAN	mRNA-capping enzyme OS=Homo sapiens GN=RNGTT PE=1 SV=1	54.49	0	0	3	0	0	4.85762	0	0
FAK1_HUMAN	Focal adhesion kinase 1 OS=Homo sapiens GN=PTK2 PE=1 SV=2	54.25	0	0	3	0	0	2.94677	0	0	Oxidation
TRAK2_HUMAN	Trafficking kinesin-binding protein 2 OS=Homo sapiens GN=TRAK2 PE=1 SV=2	54.05	0	0	2	0	0	2.62582	0	0	Carbamidomethyl, Oxidation
KIF15_HUMAN	Kinesin-like protein KIF15 OS=Homo sapiens GN=KIF15 PE=1 SV=1	53.84	0	52.92	4	0	4	2.37752	0	2.37752
RYR1_HUMAN	Ryanodine receptor 1 OS=Homo sapiens GN=RYR1 PE=1 SV=3	53.65	0	0	3	0	0	0.913061	0	0	Carbamidomethyl, Oxidation
MCM3_HUMAN	DNA replication licensing factor MCM3 OS=Homo sapiens GN=MCM3 PE=1 SV=3	53.54	0	0	3	0	0	6.06436	0	0	Oxidation
ANR26_HUMAN	Ankyrin repeat domain-containing protein 26 OS=Homo sapiens GN=ANKRD26 PE=1 SV=3	52.92	0	0	3	0	0	2.69163	0	0
BAZ2B_HUMAN	Bromodomain adjacent to zinc finger domain protein 2B OS=Homo sapiens GN=BAZ2B PE=1 SV=3	52.32	0	0	3	0	0	1.75277	0	0
MAGI1_HUMAN	Membrane-associated guanylate kinase, WW and PDZ domain-containing protein 1 OS=Homo sapiens GN=MAGI1 PE=1 SV=3	52.28	0	52.78	8	0	6	1.27431	0	1.27431
PLCG2_HUMAN	1-phosphatidylinositol-4,5-bisphosphate phosphodiesterase gamma-2 OS=Homo sapiens GN=PLCG2 PE=1 SV=4	51.59	0	0	4	0	0	2.52964	0	0
MYH15_HUMAN	Myosin-15 OS=Homo sapiens GN=MYH15 PE=1 SV=5	51.56	40.44	64.57	4	4	7	1.6444	1.13052	1.69579	Carbamidomethyl	Carbamidomethyl	Oxidation
GLPK3_HUMAN	Putative glycerol kinase 3 OS=Homo sapiens GN=GK3P PE=5 SV=2	51.2	56.54	67.72	5	5	3	3.07414	3.07414	3.07414
AMPD2_HUMAN	AMP deaminase 2 OS=Homo sapiens GN=AMPD2 PE=1 SV=2	50.12	0	36.16	3	0	2	2.95791	0	2.84414			Oxidation
K0614_HUMAN	Probable E3 ubiquitin-protein ligase C12orf51 OS=Homo sapiens GN=C12orf51 PE=1 SV=5	49.34	0	0	3	0	0	0.800801	0	0	Carbamidomethyl, Oxidation
NETR_HUMAN	Neurotrypsin OS=Homo sapiens GN=PRSS12 PE=2 SV=2	49.14	0	0	3	0	0	4.8	0	0	Carbamidomethyl
KI21A_HUMAN	Kinesin-like protein KIF21A OS=Homo sapiens GN=KIF21A PE=1 SV=2	48.92	0	0	3	0	0	2.44922	0	0	Oxidation
KV104_HUMAN	Ig kappa chain V-I region CAR OS=Homo sapiens PE=1 SV=1	48.81	57.53	46.33	2	2	1	16.8224	16.8224	16.8224
CO6A3_HUMAN	Collagen alpha-3(VI) chain OS=Homo sapiens GN=COL6A3 PE=1 SV=4	48.74	0	0	3	0	0	0.661001	0	0
RASL3_HUMAN	RAS protein activator like-3 OS=Homo sapiens GN=RASAL3 PE=1 SV=2	48.59	0	0	2	0	0	2.07715	0	0
SACS_HUMAN	Sacsin OS=Homo sapiens GN=SACS PE=1 SV=2	48.48	31.31	0	3	2	0	0.74252	0.655165	0		Carbamidomethyl
QSOX1_HUMAN	Sulfhydryl oxidase 1 OS=Homo sapiens GN=QSOX1 PE=1 SV=3	48.06	56.22	48.11	3	2	2	4.2838	3.8822	4.55154			Oxidation
CAR11_HUMAN	Caspase recruitment domain-containing protein 11 OS=Homo sapiens GN=CARD11 PE=1 SV=3	47.75	0	0	3	0	0	2.68631	0	0
MRCKB_HUMAN	Serine/threonine-protein kinase MRCK beta OS=Homo sapiens GN=CDC42BPB PE=1 SV=2	47.74	0	0	3	0	0	1.75336	0	0
NBEL2_HUMAN	Neurobeachin-like protein 2 OS=Homo sapiens GN=NBEAL2 PE=1 SV=2	47.45	0	0	39	0	0	0.762527	0	0
DOK7_HUMAN	Protein Dok-7 OS=Homo sapiens GN=DOK7 PE=1 SV=1	45.98	47.16	56.53	24	17	21	3.57143	3.57143	7.34127	Carbamidomethyl	Carbamidomethyl	Carbamidomethyl
PGAP1_HUMAN	GPI inositol-deacylase OS=Homo sapiens GN=PGAP1 PE=2 SV=1	45.85	0	0	2	0	0	1.73536	0	0
BRE1A_HUMAN	E3 ubiquitin-protein ligase BRE1A OS=Homo sapiens GN=RNF20 PE=1 SV=2	45.84	0	0	3	0	0	2.87179	0	0	Oxidation
HXK1_HUMAN	Hexokinase-1 OS=Homo sapiens GN=HK1 PE=1 SV=3	45.58	0	55.14	13	0	11	2.18103	0	2.39913
GPTC8_HUMAN	G patch domain-containing protein 8 OS=Homo sapiens GN=GPATCH8 PE=1 SV=2	45.33	0	0	2	0	0	1.66445	0	0
CG045_HUMAN	Uncharacterized protein C7orf45 OS=Homo sapiens GN=C7orf45 PE=2 SV=1	44.73	0	0	2	0	0	9.83607	0	0
LV301_HUMAN	Ig lambda chain V-III region SH OS=Homo sapiens PE=1 SV=1	44.66	0	0	1	0	0	16.6667	0	0
DAAM1_HUMAN	Disheveled-associated activator of morphogenesis 1 OS=Homo sapiens GN=DAAM1 PE=1 SV=2	43.95	0	0	2	0	0	2.31911	0	0	Oxidation
NALP7_HUMAN	NACHT, LRR and PYD domains-containing protein 7 OS=Homo sapiens GN=NLRP7 PE=1 SV=1	43.94	0	0	2	0	0	2.34694	0	0
SSH1_HUMAN	Protein phosphatase Slingshot homolog 1 OS=Homo sapiens GN=SSH1 PE=1 SV=2	43.84	34.65	61.04	6	2	9	1.90658	2.00191	2.47855	Carbamidomethyl	Carbamidomethyl	Carbamidomethyl
ACTB_HUMAN	Actin, cytoplasmic 1 OS=Homo sapiens GN=ACTB PE=1 SV=1	43.58	54.77	58.7	1	2	2	4.8	11.2	8.26667
TTC31_HUMAN	Tetratricopeptide repeat protein 31 OS=Homo sapiens GN=TTC31 PE=2 SV=3	43.23	0	0	2	0	0	6.1657	0	0
RBM19_HUMAN	Probable RNA-binding protein 19 OS=Homo sapiens GN=RBM19 PE=1 SV=2	43.18	0	0	2	0	0	2.08333	0	0
FCN1_HUMAN	Ficolin-1 OS=Homo sapiens GN=FCN1 PE=1 SV=2	42.84	43	0	2	2	0	6.44172	6.44172	0		Carbamidomethyl
CASZ1_HUMAN	Zinc finger protein castor homolog 1 OS=Homo sapiens GN=CASZ1 PE=2 SV=4	42.51	0	0	2	0	0	1.81922	0	0
PLCL2_HUMAN	Inactive phospholipase C-like protein 2 OS=Homo sapiens GN=PLCL2 PE=1 SV=2	41.73	0	0	3	0	0	2.04082	0	0	Oxidation
ITA3_HUMAN	Integrin alpha-3 OS=Homo sapiens GN=ITGA3 PE=1 SV=4	41.51	0	0	6	0	0	2.06379	0	0	Oxidation
PRP6_HUMAN	Pre-mRNA-processing factor 6 OS=Homo sapiens GN=PRPF6 PE=1 SV=1	41.32	100.22	0	3	8	0	2.33794	5.20723	0
DSG1_HUMAN	Desmoglein-1 OS=Homo sapiens GN=DSG1 PE=1 SV=2	41.18	0	43.5	2	0	1	3.90848	0	1.81125
PHLB1_HUMAN	Pleckstrin homology-like domain family B member 1 OS=Homo sapiens GN=PHLDB1 PE=1 SV=1	41.13	0	0	2	0	0	1.0167	0	0
DNAI1_HUMAN	Dynein intermediate chain 1, axonemal OS=Homo sapiens GN=DNAI1 PE=1 SV=1	41.08	0	0	5	0	0	2.28898	0	0	Oxidation
RPTN_HUMAN	Repetin OS=Homo sapiens GN=RPTN PE=1 SV=1	41.06	41.13	58.7	4	5	6	3.18878	3.18878	3.69898			Carbamidomethyl
GUC2F_HUMAN	Retinal guanylyl cyclase 2 OS=Homo sapiens GN=GUCY2F PE=2 SV=1	41.02	24.97	0	3	4	0	2.34657	1.35379	0
ACINU_HUMAN	Apoptotic chromatin condensation inducer in the nucleus OS=Homo sapiens GN=ACIN1 PE=1 SV=1	40.72	0	55.11	4	0	4	1.71514	0	2.31171
CO5A1_HUMAN	Collagen alpha-1(V) chain OS=Homo sapiens GN=COL5A1 PE=1 SV=3	40.5	0	40.61	6	0	8	1.74102	0	1.74102
MIER1_HUMAN	Mesoderm induction early response protein 1 OS=Homo sapiens GN=MIER1 PE=1 SV=1	40.48	0	0	7	0	0	4.85075	0	0	Carbamidomethyl
USH2A_HUMAN	Usherin OS=Homo sapiens GN=USH2A PE=1 SV=3	40.15	0	0	2	0	0	0.480584	0	0
LV302_HUMAN	Ig lambda chain V-III region LOI OS=Homo sapiens PE=1 SV=1	40.03	24.08	0	1	1	0	7.20721	7.20721	0
ATG2B_HUMAN	Autophagy-related protein 2 homolog B OS=Homo sapiens GN=ATG2B PE=1 SV=4	39.9	0	0	2	0	0	1.29933	0	0	Oxidation
STAT1_HUMAN	Signal transducer and activator of transcription 1-alpha/beta OS=Homo sapiens GN=STAT1 PE=1 SV=2	39.89	0	0	2	0	0	3.33333	0	0	Oxidation
ZNF16_HUMAN	Zinc finger protein 16 OS=Homo sapiens GN=ZNF16 PE=1 SV=3	39.79	0	0	4	0	0	3.22581	0	0
TTF1_HUMAN	Transcription termination factor 1 OS=Homo sapiens GN=TTF1 PE=1 SV=3	39.75	0	0	4	0	0	2.65193	0	0
URGCP_HUMAN	Up-regulator of cell proliferation OS=Homo sapiens GN=URGCP PE=1 SV=2	39.66	0	0	2	0	0	1.39635	0	0
KPTN_HUMAN	Kaptin OS=Homo sapiens GN=KPTN PE=1 SV=2	39.65	0	0	2	0	0	3.66972	0	0
MACF1_HUMAN	Microtubule-actin cross-linking factor 1, isoforms 1/2/3/5 OS=Homo sapiens GN=MACF1 PE=1 SV=3	39.51	0	15.51	2	0	1	0.368324	0	0.14733	Oxidation
PROS_HUMAN	Vitamin K-dependent protein S OS=Homo sapiens GN=PROS1 PE=1 SV=1	38.99	20.1	0	1	1	0	2.66272	2.51479	0		Carbamidomethyl
KLKB1_HUMAN	Plasma kallikrein OS=Homo sapiens GN=KLKB1 PE=1 SV=1	38.8	0	0	3	0	0	3.29154	0	0	Carbamidomethyl
CE164_HUMAN	Centrosomal protein of 164 kDa OS=Homo sapiens GN=CEP164 PE=1 SV=3	38.76	39.97	0	3	2	0	1.64384	2.05479	0
HFM1_HUMAN	Probable ATP-dependent DNA helicase HFM1 OS=Homo sapiens GN=HFM1 PE=1 SV=2	38.69	0	0	7	0	0	1.88153	0	0
CSN5_HUMAN	COP9 signalosome complex subunit 5 OS=Homo sapiens GN=COPS5 PE=1 SV=4	38.41	0	0	2	0	0	9.88024	0	0	Oxidation
FEM1C_HUMAN	Protein fem-1 homolog C OS=Homo sapiens GN=FEM1C PE=2 SV=1	38.33	0	0	2	0	0	2.26904	0	0
PLXA1_HUMAN	Plexin-A1 OS=Homo sapiens GN=PLXNA1 PE=1 SV=2	38.31	0	0	2	0	0	1.21308	0	0
DYH7_HUMAN	Dynein heavy chain 7, axonemal OS=Homo sapiens GN=DNAH7 PE=1 SV=1	38.26	63.76	56.23	3	4	3	0.571571	1.3668	0.894632	Carbamidomethyl, Oxidation	Carbamidomethyl	Oxidation
TRI37_HUMAN	E3 ubiquitin-protein ligase TRIM37 OS=Homo sapiens GN=TRIM37 PE=1 SV=2	38.22	0	0	2	0	0	2.38589	0	0
ARGAL_HUMAN	Rho guanine nucleotide exchange factor 10-like protein OS=Homo sapiens GN=ARHGEF10L PE=1 SV=2	38.14	0	38.2	9	0	13	1.32916	0	1.64191	Carbamidomethyl		Carbamidomethyl
MORC3_HUMAN	MORC family CW-type zinc finger protein 3 OS=Homo sapiens GN=MORC3 PE=1 SV=3	38.07	0	0	2	0	0	1.06496	0	0
SPTN5_HUMAN	Spectrin beta chain, brain 4 OS=Homo sapiens GN=SPTBN5 PE=1 SV=1	37.88	0	69.2	3	0	4	0.762112	0	1.38813			Carbamidomethyl
TRI42_HUMAN	Tripartite motif-containing protein 42 OS=Homo sapiens GN=TRIM42 PE=2 SV=2	37.76	0	0	3	0	0	3.45781	0	0
CKAP5_HUMAN	Cytoskeleton-associated protein 5 OS=Homo sapiens GN=CKAP5 PE=1 SV=3	37.68	0	0	2	0	0	2.01772	0	0
ZN613_HUMAN	Zinc finger protein 613 OS=Homo sapiens GN=ZNF613 PE=2 SV=2	37.55	20.25	32.36	2	2	2	4.86224	3.56564	4.86224	Carbamidomethyl	Carbamidomethyl	Carbamidomethyl
TGM7_HUMAN	Protein-glutamine gamma-glutamyltransferase Z OS=Homo sapiens GN=TGM7 PE=2 SV=1	37.44	0	0	2	0	0	1.83099	0	0	Oxidation
MGAP_HUMAN	MAX gene-associated protein OS=Homo sapiens GN=MGA PE=1 SV=2	37.24	0	0	2	0	0	1.0575	0	0
F13A_HUMAN	Coagulation factor XIII A chain OS=Homo sapiens GN=F13A1 PE=1 SV=4	37.17	33.44	0	1	1	0	1.63934	2.3224	0
DOCK5_HUMAN	Dedicator of cytokinesis protein 5 OS=Homo sapiens GN=DOCK5 PE=1 SV=3	36.96	22.31	0	11	9	0	0.588235	0.588235	0
CD158_HUMAN	Coiled-coil domain-containing protein 158 OS=Homo sapiens GN=CCDC158 PE=2 SV=2	36.87	0	55.78	3	0	3	1.79695	0	4.04313
PLAK_HUMAN	Junction plakoglobin OS=Homo sapiens GN=JUP PE=1 SV=3	36.55	0	0	1	0	0	2.41611	0	0
F117B_HUMAN	Protein FAM117B OS=Homo sapiens GN=FAM117B PE=1 SV=2	36.51	0	0	2	0	0	3.22581	0	0
MAGI3_HUMAN	Membrane-associated guanylate kinase, WW and PDZ domain-containing protein 3 OS=Homo sapiens GN=MAGI3 PE=1 SV=2	36.37	0	0	2	0	0	2.65604	0	0
CENPJ_HUMAN	Centromere protein J OS=Homo sapiens GN=CENPJ PE=1 SV=2	36.35	0	0	2	0	0	1.49477	0	0
HYDIN_HUMAN	Hydrocephalus-inducing protein homolog OS=Homo sapiens GN=HYDIN PE=1 SV=2	36.32	40.09	74.97	2	2	6	0.46875	0.3125	0.683594
FAKD2_HUMAN	FAST kinase domain-containing protein 2 OS=Homo sapiens GN=FASTKD2 PE=1 SV=1	36.1	0	0	2	0	0	5.35211	0	0	Oxidation
MUCL1_HUMAN	Mucin-like protein 1 OS=Homo sapiens GN=MUCL1 PE=1 SV=1	36.02	0	0	3	0	0	10	0	0
ZBT49_HUMAN	Zinc finger and BTB domain-containing protein 49 OS=Homo sapiens GN=ZBTB49 PE=1 SV=3	36.02	0	0	2	0	0	2.48366	0	0
AN18B_HUMAN	Ankyrin repeat domain-containing protein 18B OS=Homo sapiens GN=ANKRD18B PE=2 SV=1	35.94	0	0	4	0	0	3.65974	0	0
FA83H_HUMAN	Protein FAM83H OS=Homo sapiens GN=FAM83H PE=1 SV=3	35.86	0	0	3	0	0	1.95081	0	0
ASB2_HUMAN	Ankyrin repeat and SOCS box protein 2 OS=Homo sapiens GN=ASB2 PE=1 SV=1	35.85	0	0	2	0	0	2.89608	0	0
CA026_HUMAN	Uncharacterized protein C1orf26 OS=Homo sapiens GN=C1orf26 PE=2 SV=1	35.78	0	0	5	0	0	2.77778	0	0	Oxidation
RS11_HUMAN	40S ribosomal protein S11 OS=Homo sapiens GN=RPS11 PE=1 SV=3	35.3	0	0	2	0	0	12.6582	0	0	Oxidation
ATS13_HUMAN	A disintegrin and metalloproteinase with thrombospondin motifs 13 OS=Homo sapiens GN=ADAMTS13 PE=1 SV=1	35.25	0	0	2	0	0	1.822	0	0	Carbamidomethyl, Oxidation
CCNT2_HUMAN	Cyclin-T2 OS=Homo sapiens GN=CCNT2 PE=1 SV=2	35.21	0	0	2	0	0	2.87671	0	0
NEO1_HUMAN	Neogenin OS=Homo sapiens GN=NEO1 PE=1 SV=2	35.11	0	0	2	0	0	1.7796	0	0	Oxidation
IF172_HUMAN	Intraflagellar transport protein 172 homolog OS=Homo sapiens GN=IFT172 PE=1 SV=2	34.9	0	0	3	0	0	2.28702	0	0	Carbamidomethyl
NHSL1_HUMAN	NHS-like protein 1 OS=Homo sapiens GN=NHSL1 PE=1 SV=2	34.82	0	0	2	0	0	2.36025	0	0
DYH10_HUMAN	Dynein heavy chain 10, axonemal OS=Homo sapiens GN=DNAH10 PE=1 SV=4	34.72	0	0	3	0	0	0.380228	0	0
GPR98_HUMAN	G-protein coupled receptor 98 OS=Homo sapiens GN=GPR98 PE=1 SV=1	34.58	0	48.55	2	0	3	0.253686	0	0.887902
IRS1_HUMAN	Insulin receptor substrate 1 OS=Homo sapiens GN=IRS1 PE=1 SV=1	34.46	0	0	8	0	0	2.25443	0	0	Oxidation
TLK2_HUMAN	Serine/threonine-protein kinase tousled-like 2 OS=Homo sapiens GN=TLK2 PE=1 SV=2	34.46	0	0	2	0	0	2.20207	0	0
ZKSC3_HUMAN	Zinc finger protein with KRAB and SCAN domains 3 OS=Homo sapiens GN=ZKSCAN3 PE=1 SV=2	34.32	0	0	3	0	0	3.5316	0	0
CD029_HUMAN	Uncharacterized protein C4orf29 OS=Homo sapiens GN=C4orf29 PE=1 SV=1	34.31	20.42	0	2	2	0	5.31401	3.62319	0
ANR61_HUMAN	Ankyrin repeat domain-containing protein 61 OS=Homo sapiens GN=ANKRD61 PE=4 SV=2	34.28	0	0	3	0	0	5.02392	0	0	Carbamidomethyl
VPS54_HUMAN	Vacuolar protein sorting-associated protein 54 OS=Homo sapiens GN=VPS54 PE=1 SV=2	34.19	0	0	2	0	0	1.53531	0	0
US6NL_HUMAN	USP6 N-terminal-like protein OS=Homo sapiens GN=USP6NL PE=1 SV=3	33.98	0	0	2	0	0	3.1401	0	0
NCOA1_HUMAN	Nuclear receptor coactivator 1 OS=Homo sapiens GN=NCOA1 PE=1 SV=3	33.98	0	0	2	0	0	1.8737	0	0	Carbamidomethyl
U634C_HUMAN	UPF0634 protein C OS=Homo sapiens PE=2 SV=2	33.96	0	0	2	0	0	2.22956	0	0
XIRP1_HUMAN	Xin actin-binding repeat-containing protein 1 OS=Homo sapiens GN=XIRP1 PE=1 SV=1	33.84	0	0	2	0	0	1.57352	0	0
MRP4_HUMAN	Multidrug resistance-associated protein 4 OS=Homo sapiens GN=ABCC4 PE=1 SV=3	33.81	0	0	2	0	0	2.18868	0	0	Oxidation
CUL4B_HUMAN	Cullin-4B OS=Homo sapiens GN=CUL4B PE=1 SV=4	33.68	0	0	3	0	0	2.30011	0	0	Oxidation
CGAT1_HUMAN	Chondroitin sulfate N-acetylgalactosaminyltransferase 1 OS=Homo sapiens GN=CSGALNACT1 PE=1 SV=1	33.57	0	0	2	0	0	5.07519	0	0	Oxidation
DHAK_HUMAN	Bifunctional ATP-dependent dihydroxyacetone kinase/FAD-AMP lyase (cyclizing) OS=Homo sapiens GN=DAK PE=1 SV=1	33.5	0	0	2	0	0	5.56522	0	0
CGAT2_HUMAN	Chondroitin sulfate N-acetylgalactosaminyltransferase 2 OS=Homo sapiens GN=CSGALNACT2 PE=2 SV=1	33.49	0	0	2	0	0	5.35055	0	0
ATL3_HUMAN	ADAMTS-like protein 3 OS=Homo sapiens GN=ADAMTSL3 PE=2 SV=3	33.49	0	0	2	0	0	1.1236	0	0	Carbamidomethyl, Oxidation
MY15B_HUMAN	Putative myosin-XVB OS=Homo sapiens GN=MYO15B PE=5 SV=2	33.28	0	0	2	0	0	2.35294	0	0
FREM3_HUMAN	FRAS1-related extracellular matrix protein 3 OS=Homo sapiens GN=FREM3 PE=2 SV=1	33.17	0	0	3	0	0	2.06089	0	0	Oxidation
TRI36_HUMAN	E3 ubiquitin-protein ligase TRIM36 OS=Homo sapiens GN=TRIM36 PE=2 SV=1	33.15	0	41.03	2	0	2	5.35714	0	4.3956	Carbamidomethyl, Oxidation		Carbamidomethyl
DDX58_HUMAN	Probable ATP-dependent RNA helicase DDX58 OS=Homo sapiens GN=DDX58 PE=1 SV=2	33.14	0	32.29	2	0	2	0.864865	0	3.13514	Oxidation		Carbamidomethyl
SRB4D_HUMAN	Scavenger receptor cysteine-rich domain-containing group B protein OS=Homo sapiens GN=SRCRB4D PE=2 SV=1	33.1	32.23	0	2	3	0	6.26087	6.26087	0		Carbamidomethyl
MELT_HUMAN	Ventricular zone-expressed PH domain-containing protein homolog 1 OS=Homo sapiens GN=VEPH1 PE=1 SV=1	33.08	0	33.64	2	0	2	2.04082	0	2.04082
CA190_HUMAN	Uncharacterized protein C1orf190 OS=Homo sapiens GN=C1orf190 PE=1 SV=1	33.04	0	0	2	0	0	7.53138	0	0	Oxidation
WDR65_HUMAN	WD repeat-containing protein 65 OS=Homo sapiens GN=WDR65 PE=2 SV=3	33.04	0	0	2	0	0	0.8	0	0	Oxidation
DSCL1_HUMAN	Down syndrome cell adhesion molecule-like protein 1 OS=Homo sapiens GN=DSCAML1 PE=1 SV=2	33.02	36	0	2	2	0	1.21773	1.50999	0
IF2M_HUMAN	Translation initiation factor IF-2, mitochondrial OS=Homo sapiens GN=MTIF2 PE=1 SV=2	32.92	0	0	2	0	0	3.57634	0	0	Oxidation
TULP1_HUMAN	Tubby-related protein 1 OS=Homo sapiens GN=TULP1 PE=1 SV=3	32.85	0	0	2	0	0	5.71956	0	0
SKT_HUMAN	Sickle tail protein homolog OS=Homo sapiens GN=SKT PE=1 SV=2	32.78	0	34.24	2	0	3	0.977869	0	1.2352
GEN_HUMAN	Flap endonuclease GEN homolog 1 OS=Homo sapiens GN=GEN1 PE=2 SV=2	32.69	0	0	2	0	0	2.86344	0	0	Oxidation
CFLAR_HUMAN	CASP8 and FADD-like apoptosis regulator OS=Homo sapiens GN=CFLAR PE=1 SV=1	32.61	0	17.42	3	0	1	5.83333	0	4.79167	Carbamidomethyl		Oxidation
UN13C_HUMAN	Protein unc-13 homolog C OS=Homo sapiens GN=UNC13C PE=1 SV=3	32.52	0	0	2	0	0	1.40018	0	0
CHIT1_HUMAN	Chitotriosidase-1 OS=Homo sapiens GN=CHIT1 PE=1 SV=1	32.44	0	32.5	2	0	2	6.65236	0	6.65236
CI093_HUMAN	Uncharacterized protein C9orf93 OS=Homo sapiens GN=C9orf93 PE=2 SV=1	32.44	0	0	2	0	0	2.18703	0	0
MYO5B_HUMAN	Myosin-Vb OS=Homo sapiens GN=MYO5B PE=1 SV=3	32.39	0	0	2	0	0	1.19048	0	0
LPPR4_HUMAN	Lipid phosphate phosphatase-related protein type 4 OS=Homo sapiens GN=LPPR4 PE=1 SV=1	32.33	0	0	3	0	0	4.98034	0	0	Carbamidomethyl, Oxidation
BAZ1B_HUMAN	Tyrosine-protein kinase BAZ1B OS=Homo sapiens GN=BAZ1B PE=1 SV=2	32.31	0	0	2	0	0	2.09036	0	0	Carbamidomethyl, Oxidation
OBSCN_HUMAN	Obscurin OS=Homo sapiens GN=OBSCN PE=1 SV=3	32.27	0	16.19	2	0	1	0.276104	0	0.163153
G3BP2_HUMAN	Ras GTPase-activating protein-binding protein 2 OS=Homo sapiens GN=G3BP2 PE=1 SV=2	32.17	0	0	2	0	0	4.97925	0	0	Oxidation
VPS8_HUMAN	Vacuolar protein sorting-associated protein 8 homolog OS=Homo sapiens GN=VPS8 PE=1 SV=3	32.17	0	0	2	0	0	2.10084	0	0	Carbamidomethyl
ITIH3_HUMAN	Inter-alpha-trypsin inhibitor heavy chain H3 OS=Homo sapiens GN=ITIH3 PE=1 SV=2	31.84	0	34.67	1	0	1	1.1236	0	1.1236
KANK1_HUMAN	KN motif and ankyrin repeat domain-containing protein 1 OS=Homo sapiens GN=KANK1 PE=1 SV=3	31.31	0	32.1	2	0	2	1.47929	0	2.51479	Carbamidomethyl, Oxidation
PDS5B_HUMAN	Sister chromatid cohesion protein PDS5 homolog B OS=Homo sapiens GN=PDS5B PE=1 SV=1	31.27	0	0	2	0	0	1.24395	0	0
ATAD2_HUMAN	ATPase family AAA domain-containing protein 2 OS=Homo sapiens GN=ATAD2 PE=1 SV=1	31.09	0	0	3	0	0	1.79856	0	0	Oxidation
HERC2_HUMAN	E3 ubiquitin-protein ligase HERC2 OS=Homo sapiens GN=HERC2 PE=1 SV=1	30.9	0	0	2	0	0	0.475796	0	0	Carbamidomethyl
SAA_HUMAN	Serum amyloid A protein OS=Homo sapiens GN=SAA1 PE=1 SV=2	30.86	0	0	1	0	0	12.2951	0	0
UBP7_HUMAN	Ubiquitin carboxyl-terminal hydrolase 7 OS=Homo sapiens GN=USP7 PE=1 SV=2	30.84	0	0	3	0	0	3.902	0	0	Oxidation
LRBA_HUMAN	Lipopolysaccharide-responsive and beige-like anchor protein OS=Homo sapiens GN=LRBA PE=1 SV=4	30.72	0	0	2	0	0	1.36221	0	0	Carbamidomethyl, Oxidation
TTBK2_HUMAN	Tau-tubulin kinase 2 OS=Homo sapiens GN=TTBK2 PE=1 SV=2	30.57	0	0	2	0	0	2.73312	0	0	Oxidation
IGJ_HUMAN	Immunoglobulin J chain OS=Homo sapiens GN=IGJ PE=1 SV=4	30.24	88.94	203.51	1	4	5	6.28931	20.1258	27.044	Carbamidomethyl	Carbamidomethyl	Carbamidomethyl, Oxidation
SMHD1_HUMAN	Structural maintenance of chromosomes flexible hinge domain-containing protein 1 OS=Homo sapiens GN=SMCHD1 PE=1 SV=2	30.2	0	0	2	0	0	1.34663	0	0
SLK_HUMAN	STE20-like serine/threonine-protein kinase OS=Homo sapiens GN=SLK PE=1 SV=1	30.04	0	0	2	0	0	2.34818	0	0
FANCJ_HUMAN	Fanconi anemia group J protein OS=Homo sapiens GN=BRIP1 PE=1 SV=1	28.77	0	56.55	8	0	9	1.04083	0	1.60128
APOH_HUMAN	Beta-2-glycoprotein 1 OS=Homo sapiens GN=APOH PE=1 SV=3	26.3	40.42	0	1	1	0	4.92754	4.92754	0	Carbamidomethyl	Carbamidomethyl
CCD60_HUMAN	Coiled-coil domain-containing protein 60 OS=Homo sapiens GN=CCDC60 PE=2 SV=2	25.63	0	0	1	0	0	1.81818	0	0
RIC8B_HUMAN	Synembryn-B OS=Homo sapiens GN=RIC8B PE=1 SV=1	25.5	0	0	1	0	0	1.86567	0	0	Oxidation
A2AP_HUMAN	Alpha-2-antiplasmin OS=Homo sapiens GN=SERPINF2 PE=1 SV=3	25.06	34.96	73.81	7	7	4	3.46232	3.46232	7.33198
CLM8_HUMAN	CMRF35-like molecule 8 OS=Homo sapiens GN=CD300A PE=1 SV=2	24.78	0	15.09	1	0	1	5.35117	0	7.02341			Carbamidomethyl
ATL5_HUMAN	ADAMTS-like protein 5 OS=Homo sapiens GN=ADAMTSL5 PE=1 SV=2	24.74	23.45	0	12	11	0	4.4586	4.4586	0	Carbamidomethyl	Carbamidomethyl
ENOX1_HUMAN	Ecto-NOX disulfide-thiol exchanger 1 OS=Homo sapiens GN=ENOX1 PE=1 SV=1	24.69	21.01	26.54	1	1	1	2.17729	2.17729	2.17729
SFR16_HUMAN	Splicing factor, arginine/serine-rich 16 OS=Homo sapiens GN=SFRS16 PE=1 SV=4	24.56	0	33.61	1	0	2	1.03858	0	2.07715
ANR45_HUMAN	Ankyrin repeat domain-containing protein 45 OS=Homo sapiens GN=ANKRD45 PE=2 SV=1	24.33	0	0	1	0	0	3.90071	0	0	Carbamidomethyl, Oxidation
OR8G1_HUMAN	Olfactory receptor 8G1 OS=Homo sapiens GN=OR8G1 PE=2 SV=2	24.26	0	0	1	0	0	1.60772	0	0
CA128_HUMAN	UPF0424 protein C1orf128 OS=Homo sapiens GN=C1orf128 PE=1 SV=1	24.17	0	0	1	0	0	6.16114	0	0
NALCN_HUMAN	Sodium leak channel non-selective protein OS=Homo sapiens GN=NALCN PE=1 SV=1	24.11	0	33.93	1	0	2	0.402762	0	1.26582
CC90A_HUMAN	Coiled-coil domain-containing protein 90A, mitochondrial OS=Homo sapiens GN=CCDC90A PE=2 SV=1	24.03	0	0	1	0	0	5.29248	0	0	Oxidation
DGKA_HUMAN	Diacylglycerol kinase alpha OS=Homo sapiens GN=DGKA PE=1 SV=3	23.86	0	0	1	0	0	2.31293	0	0	Carbamidomethyl
CCD46_HUMAN	Coiled-coil domain-containing protein 46 OS=Homo sapiens GN=CCDC46 PE=2 SV=2	23.72	51.74	0	1	4	0	0.942408	3.4555	0
SARM1_HUMAN	Sterile alpha and TIR motif-containing protein 1 OS=Homo sapiens GN=SARM1 PE=1 SV=1	23.51	0	0	1	0	0	2.90055	0	0	Carbamidomethyl
RIMKB_HUMAN	Ribosomal protein S6 modification-like protein B OS=Homo sapiens GN=RIMKLB PE=2 SV=2	23.33	0	0	1	0	0	4.66321	0	0	Oxidation
LAMA4_HUMAN	Laminin subunit alpha-4 OS=Homo sapiens GN=LAMA4 PE=1 SV=4	23.08	0	17.82	1	0	1	1.04224	0	1.2068	Carbamidomethyl		Oxidation
TAF4_HUMAN	Transcription initiation factor TFIID subunit 4 OS=Homo sapiens GN=TAF4 PE=1 SV=2	22.96	0	0	1	0	0	0.737327	0	0
MPRI_HUMAN	Cation-independent mannose-6-phosphate receptor OS=Homo sapiens GN=IGF2R PE=1 SV=2	22.82	0	0	1	0	0	0.80289	0	0	Carbamidomethyl
NAA11_HUMAN	N-alpha-acetyltransferase 11, NatA catalytic subunit OS=Homo sapiens GN=NAA11 PE=1 SV=3	22.78	26.47	29.8	2	1	2	8.29694	8.29694	8.29694
RHAG_HUMAN	Ammonium transporter Rh type A OS=Homo sapiens GN=RHAG PE=1 SV=2	22.72	0	0	6	0	0	5.37897	0	0
CN080_HUMAN	Uncharacterized protein C14orf80 OS=Homo sapiens GN=C14orf80 PE=2 SV=2	22.59	0	0	1	0	0	5.05051	0	0	Carbamidomethyl
MYST3_HUMAN	Histone acetyltransferase MYST3 OS=Homo sapiens GN=MYST3 PE=1 SV=2	22.54	0	0	1	0	0	0.648703	0	0	Carbamidomethyl, Oxidation
CN082_HUMAN	Putative uncharacterized protein C14orf82 OS=Homo sapiens GN=C14orf82 PE=5 SV=1	22.51	0	16.86	1	0	1	6.88705	0	6.88705	Carbamidomethyl		Carbamidomethyl
PAR14_HUMAN	Poly [ADP-ribose] polymerase 14 OS=Homo sapiens GN=PARP14 PE=1 SV=2	22.46	0	0	1	0	0	0.988372	0	0
HIPK2_HUMAN	Homeodomain-interacting protein kinase 2 OS=Homo sapiens GN=HIPK2 PE=1 SV=2	22.45	22.25	0	1	1	0	0.66778	0.66778	0
ZACN_HUMAN	Zinc-activated ligand-gated ion channel OS=Homo sapiens GN=ZACN PE=1 SV=2	22.37	43.62	0	1	2	0	2.91262	5.33981	0
COEA1_HUMAN	Collagen alpha-1(XIV) chain OS=Homo sapiens GN=COL14A1 PE=1 SV=3	22.18	0	0	1	0	0	0.835189	0	0
DHX15_HUMAN	Putative pre-mRNA-splicing factor ATP-dependent RNA helicase DHX15 OS=Homo sapiens GN=DHX15 PE=1 SV=2	21.96	0	0	1	0	0	0.880503	0	0
PAP1L_HUMAN	Polyadenylate-binding protein 1-like OS=Homo sapiens GN=PABPC1L PE=2 SV=1	21.95	0	0	1	0	0	1.30293	0	0
WDR19_HUMAN	WD repeat-containing protein 19 OS=Homo sapiens GN=WDR19 PE=2 SV=2	21.85	23.93	25.65	1	1	1	1.56483	0.968703	0.968703	Carbamidomethyl, Oxidation
FR1L5_HUMAN	Fer-1-like protein 5 OS=Homo sapiens GN=FER1L5 PE=2 SV=2	21.74	0	0	1	0	0	0.477783	0	0
FSIP1_HUMAN	Fibrous sheath-interacting protein 1 OS=Homo sapiens GN=FSIP1 PE=2 SV=1	21.73	0	0	1	0	0	1.20482	0	0
PRAM7_HUMAN	PRAME family member 7 OS=Homo sapiens GN=PRAMEF7 PE=2 SV=1	21.72	0	0	1	0	0	3.5865	0	0	Carbamidomethyl
DTX3L_HUMAN	E3 ubiquitin-protein ligase DTX3L OS=Homo sapiens GN=DTX3L PE=1 SV=1	21.65	0	0	1	0	0	0.810811	0	0
LRC48_HUMAN	Leucine-rich repeat-containing protein 48 OS=Homo sapiens GN=LRRC48 PE=2 SV=2	21.27	21.15	0	1	1	0	3.25048	3.25048	0
KSR1_HUMAN	Kinase suppressor of Ras 1 OS=Homo sapiens GN=KSR1 PE=1 SV=2	21.24	0	0	1	0	0	0.651466	0	0	Carbamidomethyl
REEP5_HUMAN	Receptor expression-enhancing protein 5 OS=Homo sapiens GN=REEP5 PE=1 SV=3	21.19	0	0	1	0	0	11.6402	0	0	Carbamidomethyl
LITD1_HUMAN	LINE-1 type transposase domain-containing protein 1 OS=Homo sapiens GN=L1TD1 PE=2 SV=1	21.18	0	0	1	0	0	1.04046	0	0
DHX32_HUMAN	Putative pre-mRNA-splicing factor ATP-dependent RNA helicase DHX32 OS=Homo sapiens GN=DHX32 PE=1 SV=1	21.18	0	0	1	0	0	1.3459	0	0
MIPEP_HUMAN	Mitochondrial intermediate peptidase OS=Homo sapiens GN=MIPEP PE=1 SV=2	21.06	0	0	1	0	0	1.12202	0	0
FRYL_HUMAN	Protein furry homolog-like OS=Homo sapiens GN=FRYL PE=1 SV=2	21.05	0	0	1	0	0	0.829738	0	0	Carbamidomethyl, Oxidation
SPA12_HUMAN	Serpin A12 OS=Homo sapiens GN=SERPINA12 PE=2 SV=1	21.03	0	0	3	0	0	1.93237	0	0
IN35_HUMAN	Interferon-induced 35 kDa protein OS=Homo sapiens GN=IFI35 PE=1 SV=4	20.98	0	0	1	0	0	6.99301	0	0	Oxidation
OR2A5_HUMAN	Olfactory receptor 2A5 OS=Homo sapiens GN=OR2A5 PE=2 SV=2	20.97	0	0	1	0	0	6.75241	0	0	Oxidation
CO4A2_HUMAN	Collagen alpha-2(IV) chain OS=Homo sapiens GN=COL4A2 PE=1 SV=4	20.93	0	0	1	0	0	0.934579	0	0	Carbamidomethyl, Oxidation
OPTN_HUMAN	Optineurin OS=Homo sapiens GN=OPTN PE=1 SV=1	20.89	0	0	2	0	0	1.55979	0	0
K1324_HUMAN	UPF0577 protein KIAA1324 OS=Homo sapiens GN=KIAA1324 PE=2 SV=2	20.85	0	0	1	0	0	2.07305	0	0
UBTD1_HUMAN	Ubiquitin domain-containing protein 1 OS=Homo sapiens GN=UBTD1 PE=1 SV=1	20.82	0	0	1	0	0	4.40529	0	0
YI033_HUMAN	Putative serine protease LOC138652 OS=Homo sapiens PE=5 SV=2	20.61	0	0	1	0	0	6.66667	0	0	Carbamidomethyl
R51A1_HUMAN	RAD51-associated protein 1 OS=Homo sapiens GN=RAD51AP1 PE=1 SV=1	20.58	0	0	1	0	0	2.27273	0	0
CLD9_HUMAN	Claudin-9 OS=Homo sapiens GN=CLDN9 PE=1 SV=1	20.57	0	0	1	0	0	7.37327	0	0
TM87A_HUMAN	Transmembrane protein 87A OS=Homo sapiens GN=TMEM87A PE=1 SV=3	20.53	0	0	1	0	0	1.98198	0	0	Oxidation
LARP7_HUMAN	La-related protein 7 OS=Homo sapiens GN=LARP7 PE=1 SV=1	20.47	0	0	1	0	0	1.54639	0	0
SAPL1_HUMAN	Proactivator polypeptide-like 1 OS=Homo sapiens GN=PSAPL1 PE=2 SV=2	20.45	0	0	1	0	0	2.87908	0	0	Oxidation
YC002_HUMAN	Putative uncharacterized protein UNQ6490/PRO21339 OS=Homo sapiens GN=UNQ6490/PRO21339 PE=5 SV=1	20.38	0	0	1	0	0	9.52381	0	0
OTOF_HUMAN	Otoferlin OS=Homo sapiens GN=OTOF PE=1 SV=3	20.37	0	0	1	0	0	0.550826	0	0	Carbamidomethyl
GET4_HUMAN	Golgi to ER traffic protein 4 homolog OS=Homo sapiens GN=GET4 PE=1 SV=1	20.35	0	0	1	0	0	2.14067	0	0
YIPF3_HUMAN	Protein YIPF3 OS=Homo sapiens GN=YIPF3 PE=1 SV=1	20.3	0	0	1	0	0	3.14286	0	0
DCAF6_HUMAN	DDB1- and CUL4-associated factor 6 OS=Homo sapiens GN=DCAF6 PE=1 SV=1	20.24	0	0	1	0	0	0.813953	0	0	Oxidation
YI016_HUMAN	Putative tubulin beta chain-like protein ENSP00000290377 OS=Homo sapiens PE=5 SV=2	20.22	0	16.15	1	0	1	1.6129	0	6.72043			Carbamidomethyl
SCRN2_HUMAN	Secernin-2 OS=Homo sapiens GN=SCRN2 PE=2 SV=2	20.19	0	0	1	0	0	2.82353	0	0	Carbamidomethyl, Oxidation
CREL1_HUMAN	Cysteine-rich with EGF-like domain protein 1 OS=Homo sapiens GN=CRELD1 PE=1 SV=3	20.19	0	0	1	0	0	1.90476	0	0
RFNG_HUMAN	Beta-1,3-N-acetylglucosaminyltransferase radical fringe OS=Homo sapiens GN=RFNG PE=2 SV=3	20.18	0	0	1	0	0	5.74018	0	0	Carbamidomethyl
KLH32_HUMAN	Kelch-like protein 32 OS=Homo sapiens GN=KLHL32 PE=2 SV=2	20.17	0	0	1	0	0	0.806452	0	0
APOA_HUMAN	Apolipoprotein(a) OS=Homo sapiens GN=LPA PE=1 SV=1	20.09	0	0	1	0	0	0.28584	0	0	Carbamidomethyl
P73_HUMAN	Tumor protein p73 OS=Homo sapiens GN=TP73 PE=1 SV=1	19.96	0	0	1	0	0	0.786164	0	0
PGBD4_HUMAN	PiggyBac transposable element-derived protein 4 OS=Homo sapiens GN=PGBD4 PE=2 SV=3	19.81	0	0	1	0	0	4.10256	0	0	Carbamidomethyl
S2611_HUMAN	Sodium-independent sulfate anion transporter OS=Homo sapiens GN=SLC26A11 PE=2 SV=2	19.77	0	0	1	0	0	2.9703	0	0	Oxidation
PASK_HUMAN	PAS domain-containing serine/threonine-protein kinase OS=Homo sapiens GN=PASK PE=1 SV=3	19.65	0	0	1	0	0	1.73847	0	0	Oxidation
ZMAT5_HUMAN	Zinc finger matrin-type protein 5 OS=Homo sapiens GN=ZMAT5 PE=1 SV=1	19.65	0	0	1	0	0	7.64706	0	0
Z385A_HUMAN	Zinc finger protein 385A OS=Homo sapiens GN=ZNF385A PE=1 SV=1	19.62	0	0	1	0	0	3.55191	0	0
MSPD2_HUMAN	Motile sperm domain-containing protein 2 OS=Homo sapiens GN=MOSPD2 PE=1 SV=1	19.48	0	0	1	0	0	3.66795	0	0
RILP_HUMAN	Rab-interacting lysosomal protein OS=Homo sapiens GN=RILP PE=1 SV=1	19.48	0	0	1	0	0	4.98753	0	0
MEN1_HUMAN	Menin OS=Homo sapiens GN=MEN1 PE=1 SV=3	19.47	0	0	1	0	0	1.62602	0	0
LIMS1_HUMAN	LIM and senescent cell antigen-like-containing domain protein 1 OS=Homo sapiens GN=LIMS1 PE=1 SV=4	19.46	0	0	1	0	0	4.61538	0	0	Carbamidomethyl
S15A1_HUMAN	Solute carrier family 15 member 1 OS=Homo sapiens GN=SLC15A1 PE=2 SV=1	19.44	0	0	1	0	0	0.847458	0	0
NLRC5_HUMAN	Protein NLRC5 OS=Homo sapiens GN=NLRC5 PE=2 SV=3	19.4	0	0	1	0	0	0.750268	0	0	Carbamidomethyl, Oxidation
U634E_HUMAN	UPF0634 protein E OS=Homo sapiens PE=2 SV=3	19.4	0	0	3	0	0	1.9656	0	0	Oxidation
DNSL3_HUMAN	Deoxyribonuclease gamma OS=Homo sapiens GN=DNASE1L3 PE=1 SV=1	19.36	0	0	1	0	0	3.27869	0	0	Carbamidomethyl, Oxidation
GCOM1_HUMAN	GRINL1A complex locus protein 1 OS=Homo sapiens GN=GCOM1 PE=2 SV=1	19.31	0	0	1	0	0	2.36052	0	0	Oxidation
SC16A_HUMAN	Protein transport protein Sec16A OS=Homo sapiens GN=SEC16A PE=1 SV=3	19.3	0	0	1	0	0	0.780174	0	0
ZB12L_HUMAN	Putative zinc finger and BTB domain-containing protein 12-like protein OS=Homo sapiens PE=5 SV=4	19.29	0	0	1	0	0	3.21716	0	0
TSSP5_HUMAN	Putative testis serine protease 5 OS=Homo sapiens GN=TESSP5 PE=2 SV=1	19.28	0	0	1	0	0	2.69231	0	0
BUB1_HUMAN	Mitotic checkpoint serine/threonine-protein kinase BUB1 OS=Homo sapiens GN=BUB1 PE=1 SV=1	19.2	0	0	1	0	0	1.75115	0	0	Oxidation
PTEN_HUMAN	Phosphatidylinositol-3,4,5-trisphosphate 3-phosphatase and dual-specificity protein phosphatase PTEN OS=Homo sapiens GN=PTEN PE=1 SV=1	19.14	0	0	1	0	0	3.47395	0	0	Carbamidomethyl
SLIK6_HUMAN	SLIT and NTRK-like protein 6 OS=Homo sapiens GN=SLITRK6 PE=1 SV=3	19.09	0	0	1	0	0	2.85375	0	0	Carbamidomethyl, Oxidation
TDGF2_HUMAN	Putative teratocarcinoma-derived growth factor 2 OS=Homo sapiens GN=TDGF3 PE=5 SV=1	19.06	0	0	1	0	0	9.04255	0	0	Carbamidomethyl
DEPD5_HUMAN	DEP domain-containing protein 5 OS=Homo sapiens GN=DEPDC5 PE=2 SV=1	19.04	0	0	1	0	0	1.78117	0	0	Oxidation
BRWD3_HUMAN	Bromodomain and WD repeat-containing protein 3 OS=Homo sapiens GN=BRWD3 PE=1 SV=1	18.98	0	0	1	0	0	0.388457	0	0	Oxidation
ZCHC3_HUMAN	Zinc finger CCHC domain-containing protein 3 OS=Homo sapiens GN=ZCCHC3 PE=1 SV=1	18.96	0	29.69	2	0	1	2.72277	0	2.72277
LCHN_HUMAN	Protein LCHN OS=Homo sapiens GN=LCHN PE=2 SV=1	18.96	0	0	1	0	0	1.75824	0	0	Oxidation
S19A3_HUMAN	Thiamine transporter 2 OS=Homo sapiens GN=SLC19A3 PE=1 SV=1	18.93	25.08	0	1	3	0	1.20968	1.81452	0	Carbamidomethyl	Oxidation
PAFA_HUMAN	Platelet-activating factor acetylhydrolase OS=Homo sapiens GN=PLA2G7 PE=1 SV=1	18.9	0	0	2	0	0	4.98866	0	0
OXDA_HUMAN	D-amino-acid oxidase OS=Homo sapiens GN=DAO PE=1 SV=3	18.9	0	0	1	0	0	6.34006	0	0	Carbamidomethyl
CD003_HUMAN	Uncharacterized protein C4orf3 OS=Homo sapiens GN=C4orf3 PE=2 SV=2	18.89	0	0	1	0	0	22.7273	0	0
LPHN1_HUMAN	Latrophilin-1 OS=Homo sapiens GN=LPHN1 PE=1 SV=1	18.87	0	0	1	0	0	0.814111	0	0	Oxidation
XRCC4_HUMAN	DNA repair protein XRCC4 OS=Homo sapiens GN=XRCC4 PE=1 SV=2	18.85	0	30.81	1	0	2	4.16667	0	4.16667	Oxidation		Oxidation
TMC1_HUMAN	Transmembrane channel-like protein 1 OS=Homo sapiens GN=TMC1 PE=1 SV=2	18.78	0	0	1	0	0	3.15789	0	0
CK016_HUMAN	Uncharacterized protein C11orf16 OS=Homo sapiens GN=C11orf16 PE=2 SV=2	18.74	0	0	1	0	0	3.46535	0	0	Carbamidomethyl
BAZ1A_HUMAN	Bromodomain adjacent to zinc finger domain protein 1A OS=Homo sapiens GN=BAZ1A PE=1 SV=2	18.73	20.05	0	1	1	0	0.449871	0.449871	0
PUF60_HUMAN	Poly(U)-binding-splicing factor PUF60 OS=Homo sapiens GN=PUF60 PE=1 SV=1	18.69	0	0	1	0	0	1.43113	0	0
SNX7_HUMAN	Sorting nexin-7 OS=Homo sapiens GN=SNX7 PE=1 SV=1	18.65	0	16.24	1	0	1	3.61757	0	3.61757
CLAT_HUMAN	Choline O-acetyltransferase OS=Homo sapiens GN=CHAT PE=1 SV=4	18.58	0	0	1	0	0	2.6738	0	0	Carbamidomethyl, Oxidation
HERC1_HUMAN	Probable E3 ubiquitin-protein ligase HERC1 OS=Homo sapiens GN=HERC1 PE=1 SV=2	18.58	0	0	1	0	0	0.123431	0	0
RL8_HUMAN	60S ribosomal protein L8 OS=Homo sapiens GN=RPL8 PE=1 SV=2	18.56	0	0	1	0	0	2.72374	0	0
PRR18_HUMAN	Proline-rich protein 18 OS=Homo sapiens GN=PRR18 PE=2 SV=2	18.55	0	0	1	0	0	2.37288	0	0
CKAP2_HUMAN	Cytoskeleton-associated protein 2 OS=Homo sapiens GN=CKAP2 PE=1 SV=1	18.54	0	0	1	0	0	1.61054	0	0
KDM6B_HUMAN	Lysine-specific demethylase 6B OS=Homo sapiens GN=KDM6B PE=1 SV=3	18.42	19.24	0	1	1	0	1.13163	1.13163	0	Carbamidomethyl	Carbamidomethyl
RIC8A_HUMAN	Synembryn-A OS=Homo sapiens GN=RIC8A PE=1 SV=2	18.4	0	0	1	0	0	2.26415	0	0	Oxidation
UBA5_HUMAN	Ubiquitin-like modifier-activating enzyme 5 OS=Homo sapiens GN=UBA5 PE=1 SV=1	18.37	0	0	1	0	0	2.72277	0	0	Oxidation
DUS28_HUMAN	Dual specificity phosphatase 28 OS=Homo sapiens GN=DUSP28 PE=2 SV=1	18.35	0	0	1	0	0	7.38636	0	0	Carbamidomethyl
SDA1_HUMAN	Protein SDA1 homolog OS=Homo sapiens GN=SDAD1 PE=1 SV=3	18.22	0	0	1	0	0	1.89229	0	0	Oxidation
CD20_HUMAN	B-lymphocyte antigen CD20 OS=Homo sapiens GN=MS4A1 PE=1 SV=1	18.21	0	21.12	1	0	1	4.7138	0	4.7138	Oxidation		Oxidation
ZBT43_HUMAN	Zinc finger and BTB domain-containing protein 43 OS=Homo sapiens GN=ZBTB43 PE=1 SV=1	18.18	0	0	1	0	0	4.92505	0	0	Carbamidomethyl
RIOK3_HUMAN	Serine/threonine-protein kinase RIO3 OS=Homo sapiens GN=RIOK3 PE=1 SV=2	18.18	0	0	1	0	0	4.04624	0	0	Oxidation
GBG13_HUMAN	Guanine nucleotide-binding protein G(I)/G(S)/G(O) subunit gamma-13 OS=Homo sapiens GN=GNG13 PE=2 SV=1	18.17	0	0	1	0	0	8.95522	0	0
OLM2A_HUMAN	Olfactomedin-like protein 2A OS=Homo sapiens GN=OLFML2A PE=2 SV=1	18.17	0	17.25	3	0	2	3.06748	0	3.06748	Oxidation
CF224_HUMAN	Uncharacterized protein C6orf224 OS=Homo sapiens GN=C6orf224 PE=2 SV=2	18.14	0	0	1	0	0	1.71717	0	0	Carbamidomethyl, Oxidation
FBX3_HUMAN	F-box only protein 3 OS=Homo sapiens GN=FBXO3 PE=2 SV=3	18.14	0	0	2	0	0	1.06157	0	0
CBX2_HUMAN	Chromobox protein homolog 2 OS=Homo sapiens GN=CBX2 PE=1 SV=2	18.13	0	0	1	0	0	2.81955	0	0	Oxidation
PCDG5_HUMAN	Protocadherin gamma-A5 OS=Homo sapiens GN=PCDHGA5 PE=2 SV=1	18.13	0	0	1	0	0	1.9334	0	0
ARF4_HUMAN	ADP-ribosylation factor 4 OS=Homo sapiens GN=ARF4 PE=1 SV=3	18.12	0	0	1	0	0	12.2222	0	0	Oxidation
GRD2I_HUMAN	Delphilin OS=Homo sapiens GN=GRID2IP PE=2 SV=2	18.12	0	0	1	0	0	1.23865	0	0
NEK4_HUMAN	Serine/threonine-protein kinase Nek4 OS=Homo sapiens GN=NEK4 PE=1 SV=2	18.08	19.09	16.69	1	1	1	2.49703	2.49703	2.49703
PCM1_HUMAN	Pericentriolar material 1 protein OS=Homo sapiens GN=PCM1 PE=1 SV=4	18.06	0	0	1	0	0	0.6917	0	0	Oxidation
DOS_HUMAN	Protein Dos OS=Homo sapiens GN=DOS PE=1 SV=2	18.05	0	0	1	0	0	1.65517	0	0
DIDO1_HUMAN	Death-inducer obliterator 1 OS=Homo sapiens GN=DIDO1 PE=1 SV=5	18.04	0	21.04	1	0	1	0.625	0	0.267857
GCFC1_HUMAN	GC-rich sequence DNA-binding factor 1 OS=Homo sapiens GN=GCFC1 PE=1 SV=2	18.02	0	0	1	0	0	1.63577	0	0
PDILT_HUMAN	Protein disulfide-isomerase-like protein of the testis OS=Homo sapiens GN=PDILT PE=1 SV=2	18.01	0	0	1	0	0	1.19863	0	0	Oxidation
ZCCHV_HUMAN	Zinc finger CCCH-type antiviral protein 1 OS=Homo sapiens GN=ZC3HAV1 PE=1 SV=3	18.01	0	0	1	0	0	1.21951	0	0	Carbamidomethyl, Oxidation
ARI5B_HUMAN	AT-rich interactive domain-containing protein 5B OS=Homo sapiens GN=ARID5B PE=1 SV=3	18.01	24.54	0	1	1	0	1.17845	1.93603	0		Carbamidomethyl
TBC30_HUMAN	TBC1 domain family member 30 OS=Homo sapiens GN=TBC1D30 PE=2 SV=2	18	0	0	1	0	0	2.1645	0	0	Oxidation
RAI1_HUMAN	Retinoic acid-induced protein 1 OS=Homo sapiens GN=RAI1 PE=1 SV=2	17.96	0	0	1	0	0	1.10178	0	0
IDH3A_HUMAN	Isocitrate dehydrogenase [NAD] subunit alpha, mitochondrial OS=Homo sapiens GN=IDH3A PE=1 SV=1	17.94	0	0	1	0	0	2.73224	0	0
KELL_HUMAN	Kell blood group glycoprotein OS=Homo sapiens GN=KEL PE=1 SV=2	17.92	0	0	1	0	0	3.96175	0	0
WFS1_HUMAN	Wolframin OS=Homo sapiens GN=WFS1 PE=1 SV=1	17.92	0	0	1	0	0	1.23596	0	0
CA069_HUMAN	Putative transferase C1orf69, mitochondrial OS=Homo sapiens GN=C1orf69 PE=1 SV=1	17.91	37.72	15.66	2	2	1	2.24719	5.61798	2.24719
SAM9L_HUMAN	Sterile alpha motif domain-containing protein 9-like OS=Homo sapiens GN=SAMD9L PE=1 SV=2	17.9	0	0	1	0	0	0.757576	0	0	Oxidation
SON_HUMAN	Protein SON OS=Homo sapiens GN=SON PE=1 SV=4	17.9	48.28	0	1	3	0	0.659522	1.36026	0	Oxidation	Oxidation
CACO2_HUMAN	Calcium-binding and coiled-coil domain-containing protein 2 OS=Homo sapiens GN=CALCOCO2 PE=1 SV=1	17.85	0	0	1	0	0	3.81166	0	0
HMOX2_HUMAN	Heme oxygenase 2 OS=Homo sapiens GN=HMOX2 PE=1 SV=2	17.83	0	0	1	0	0	5.06329	0	0
HOOK1_HUMAN	Protein Hook homolog 1 OS=Homo sapiens GN=HOOK1 PE=1 SV=2	17.81	0	38.32	1	0	2	0.824176	0	3.57143
ATLA1_HUMAN	Atlastin-1 OS=Homo sapiens GN=ATL1 PE=1 SV=1	17.8	0	0	1	0	0	3.40502	0	0	Oxidation
TDIF1_HUMAN	Deoxynucleotidyltransferase terminal-interacting protein 1 OS=Homo sapiens GN=DNTTIP1 PE=1 SV=2	17.79	0	0	1	0	0	2.12766	0	0
CRY2_HUMAN	Cryptochrome-2 OS=Homo sapiens GN=CRY2 PE=1 SV=2	17.79	0	0	1	0	0	4.89039	0	0
R144A_HUMAN	Probable E3 ubiquitin-protein ligase RNF144A OS=Homo sapiens GN=RNF144A PE=1 SV=2	17.79	0	0	1	0	0	3.42466	0	0
CR032_HUMAN	UPF0729 protein C18orf32 OS=Homo sapiens GN=C18orf32 PE=2 SV=1	17.78	0	0	1	0	0	22.3684	0	0	Carbamidomethyl, Oxidation
RBP56_HUMAN	TATA-binding protein-associated factor 2N OS=Homo sapiens GN=TAF15 PE=1 SV=1	17.78	0	0	1	0	0	1.35135	0	0
DZIP1_HUMAN	Zinc finger protein DZIP1 OS=Homo sapiens GN=DZIP1 PE=1 SV=1	17.76	0	0	2	0	0	0.807382	0	0	Oxidation
TRRAP_HUMAN	Transformation/transcription domain-associated protein OS=Homo sapiens GN=TRRAP PE=1 SV=3	17.75	0	0	1	0	0	0.75149	0	0	Oxidation
CLCN6_HUMAN	Chloride transport protein 6 OS=Homo sapiens GN=CLCN6 PE=1 SV=1	17.75	0	21.13	1	0	3	1.03567	0	1.95627			Carbamidomethyl
ES8L1_HUMAN	Epidermal growth factor receptor kinase substrate 8-like protein 1 OS=Homo sapiens GN=EPS8L1 PE=1 SV=3	17.73	0	0	2	0	0	1.1065	0	0
HIP1R_HUMAN	Huntingtin-interacting protein 1-related protein OS=Homo sapiens GN=HIP1R PE=1 SV=2	17.73	0	0	1	0	0	1.1236	0	0
QCR7_HUMAN	Cytochrome b-c1 complex subunit 7 OS=Homo sapiens GN=UQCRB PE=1 SV=2	17.72	0	0	1	0	0	7.20721	0	0
NCOR2_HUMAN	Nuclear receptor corepressor 2 OS=Homo sapiens GN=NCOR2 PE=1 SV=2	17.71	0	16.55	1	0	1	0.871287	0	0.752475
FAAH2_HUMAN	Fatty-acid amide hydrolase 2 OS=Homo sapiens GN=FAAH2 PE=2 SV=1	17.68	0	0	1	0	0	2.44361	0	0	Oxidation
SYT11_HUMAN	Synaptotagmin-11 OS=Homo sapiens GN=SYT11 PE=1 SV=2	17.67	0	0	1	0	0	2.5522	0	0
MBD6_HUMAN	Methyl-CpG-binding domain protein 6 OS=Homo sapiens GN=MBD6 PE=2 SV=2	17.67	0	0	1	0	0	2.69192	0	0	Oxidation
NU107_HUMAN	Nuclear pore complex protein Nup107 OS=Homo sapiens GN=NUP107 PE=1 SV=1	17.64	0	0	1	0	0	1.08108	0	0
WDR6_HUMAN	WD repeat-containing protein 6 OS=Homo sapiens GN=WDR6 PE=1 SV=1	17.62	0	0	1	0	0	1.87333	0	0
PTN20_HUMAN	Tyrosine-protein phosphatase non-receptor type 20 OS=Homo sapiens GN=PTPN20A PE=1 SV=1	17.6	0	18.48	1	0	1	1.66667	0	1.66667
KIF3C_HUMAN	Kinesin-like protein KIF3C OS=Homo sapiens GN=KIF3C PE=1 SV=2	17.59	0	18.08	1	0	1	2.14376	0	2.26986	Oxidation		Oxidation
ASB6_HUMAN	Ankyrin repeat and SOCS box protein 6 OS=Homo sapiens GN=ASB6 PE=1 SV=1	17.58	0	0	1	0	0	3.80048	0	0
RAD_HUMAN	GTP-binding protein RAD OS=Homo sapiens GN=RRAD PE=1 SV=2	17.57	0	0	1	0	0	4.87013	0	0
SNP47_HUMAN	Synaptosomal-associated protein 47 OS=Homo sapiens GN=SNAP47 PE=2 SV=3	17.56	0	0	1	0	0	2.58621	0	0
SPNXE_HUMAN	Sperm protein associated with the nucleus on the X chromosome E OS=Homo sapiens GN=SPANXE PE=2 SV=1	17.55	0	0	2	0	0	29.8969	0	0	Carbamidomethyl, Oxidation
LAMA2_HUMAN	Laminin subunit alpha-2 OS=Homo sapiens GN=LAMA2 PE=1 SV=4	17.52	0	0	1	0	0	0.44843	0	0	Carbamidomethyl
S10A5_HUMAN	Protein S100-A5 OS=Homo sapiens GN=S100A5 PE=1 SV=2	17.45	0	0	1	0	0	14.1304	0	0
FCHO2_HUMAN	FCH domain only protein 2 OS=Homo sapiens GN=FCHO2 PE=1 SV=2	17.45	0	0	1	0	0	0.987654	0	0
RT31_HUMAN	28S ribosomal protein S31, mitochondrial OS=Homo sapiens GN=MRPS31 PE=1 SV=3	17.43	0	0	1	0	0	6.58228	0	0
AURKC_HUMAN	Serine/threonine-protein kinase 13 OS=Homo sapiens GN=AURKC PE=2 SV=1	17.43	0	0	1	0	0	2.91262	0	0
UBP31_HUMAN	Ubiquitin carboxyl-terminal hydrolase 31 OS=Homo sapiens GN=USP31 PE=1 SV=2	17.4	0	33.3	1	0	2	1.2574	0	1.70118			Oxidation
PK1L2_HUMAN	Polycystic kidney disease protein 1-like 2 OS=Homo sapiens GN=PKD1L2 PE=1 SV=3	17.4	0	0	1	0	0	0.772672	0	0
ZNF93_HUMAN	Zinc finger protein 93 OS=Homo sapiens GN=ZNF93 PE=2 SV=4	17.38	0	0	1	0	0	1.45161	0	0	Oxidation
GTR10_HUMAN	Solute carrier family 2, facilitated glucose transporter member 10 OS=Homo sapiens GN=SLC2A10 PE=1 SV=2	17.38	0	0	1	0	0	3.51201	0	0
PCDP1_HUMAN	Primary ciliary dyskinesia protein 1 OS=Homo sapiens GN=PCDP1 PE=1 SV=2	17.36	39.71	0	1	2	0	2.14286	1.66667	0
FRG2C_HUMAN	Protein FRG2-like-2 OS=Homo sapiens GN=FRG2C PE=3 SV=1	17.36	0	0	1	0	0	7.44681	0	0
NHRF4_HUMAN	Na(+)/H(+) exchange regulatory cofactor NHE-RF4 OS=Homo sapiens GN=PDZD3 PE=1 SV=1	17.35	0	0	1	0	0	4.02802	0	0	Carbamidomethyl
CHSS1_HUMAN	Chondroitin sulfate synthase 1 OS=Homo sapiens GN=CHSY1 PE=1 SV=3	17.29	0	0	3	0	0	2.36908	0	0	Oxidation
TMX4_HUMAN	Thioredoxin-related transmembrane protein 4 OS=Homo sapiens GN=TMX4 PE=1 SV=1	17.29	0	16.52	1	0	1	5.44413	0	5.44413
MOL2B_HUMAN	Mps one binder kinase activator-like 2B OS=Homo sapiens GN=MOBKL2B PE=1 SV=2	17.29	0	0	1	0	0	2.77778	0	0
CP2C9_HUMAN	Cytochrome P450 2C9 OS=Homo sapiens GN=CYP2C9 PE=1 SV=3	17.28	0	0	1	0	0	4.4898	0	0
TMX3_HUMAN	Protein disulfide-isomerase TMX3 OS=Homo sapiens GN=TMX3 PE=1 SV=2	17.25	0	0	1	0	0	3.0837	0	0	Carbamidomethyl, Oxidation
CT2NL_HUMAN	CTTNBP2 N-terminal-like protein OS=Homo sapiens GN=CTTNBP2NL PE=1 SV=2	17.25	0	0	1	0	0	2.34742	0	0
EFNB1_HUMAN	Ephrin-B1 OS=Homo sapiens GN=EFNB1 PE=1 SV=1	17.23	0	0	1	0	0	5.20231	0	0	Oxidation
CD022_HUMAN	Uncharacterized protein C4orf22 OS=Homo sapiens GN=C4orf22 PE=2 SV=4	17.2	0	0	1	0	0	3.86266	0	0
ASXL2_HUMAN	Putative Polycomb group protein ASXL2 OS=Homo sapiens GN=ASXL2 PE=1 SV=1	17.18	0	0	1	0	0	0.766551	0	0
DOXA2_HUMAN	Dual oxidase maturation factor 2 OS=Homo sapiens GN=DUOXA2 PE=1 SV=2	17.18	0	0	1	0	0	2.5	0	0
ADO_HUMAN	Aldehyde oxidase OS=Homo sapiens GN=AOX1 PE=2 SV=2	17.18	0	0	1	0	0	1.49477	0	0
LFNG_HUMAN	Beta-1,3-N-acetylglucosaminyltransferase lunatic fringe OS=Homo sapiens GN=LFNG PE=1 SV=2	17.16	0	0	1	0	0	3.43008	0	0
U520_HUMAN	U5 small nuclear ribonucleoprotein 200 kDa helicase OS=Homo sapiens GN=SNRNP200 PE=1 SV=2	17.14	0	0	1	0	0	0.421348	0	0
TMM26_HUMAN	Transmembrane protein 26 OS=Homo sapiens GN=TMEM26 PE=1 SV=1	17.13	0	0	1	0	0	5.43478	0	0	Oxidation
S2535_HUMAN	Solute carrier family 25 member 35 OS=Homo sapiens GN=SLC25A35 PE=2 SV=1	17.13	0	0	1	0	0	4.66667	0	0	Oxidation
KLH28_HUMAN	Kelch-like protein 28 OS=Homo sapiens GN=KLHL28 PE=2 SV=2	17.1	0	0	1	0	0	3.50263	0	0	Oxidation
BCAR3_HUMAN	Breast cancer anti-estrogen resistance protein 3 OS=Homo sapiens GN=BCAR3 PE=1 SV=1	17.07	0	0	1	0	0	2.90909	0	0	Carbamidomethyl, Oxidation
SUCB2_HUMAN	Succinyl-CoA ligase [GDP-forming] subunit beta, mitochondrial OS=Homo sapiens GN=SUCLG2 PE=1 SV=2	17.06	0	0	1	0	0	3.24074	0	0
AGRIN_HUMAN	Agrin OS=Homo sapiens GN=AGRN PE=1 SV=4	17.05	0	0	1	0	0	0.488998	0	0
ZN503_HUMAN	Zinc finger protein 503 OS=Homo sapiens GN=ZNF503 PE=1 SV=1	17.02	0	0	1	0	0	4.17957	0	0	Carbamidomethyl, Oxidation
SRCA_HUMAN	Sarcalumenin OS=Homo sapiens GN=SRL PE=2 SV=2	17.01	0	0	1	0	0	1.39485	0	0
NPT3_HUMAN	Sodium-dependent phosphate transport protein 3 OS=Homo sapiens GN=SLC17A2 PE=2 SV=2	17	0	0	2	0	0	4.55581	0	0
ARHG4_HUMAN	Rho guanine nucleotide exchange factor 4 OS=Homo sapiens GN=ARHGEF4 PE=1 SV=3	16.98	0	0	1	0	0	1.30435	0	0	Oxidation
PK2L2_HUMAN	Polycystic kidney disease 2-like 2 protein OS=Homo sapiens GN=PKD2L2 PE=2 SV=1	16.97	0	0	1	0	0	0.961538	0	0
S10AA_HUMAN	Protein S100-A10 OS=Homo sapiens GN=S100A10 PE=1 SV=2	16.96	0	0	1	0	0	17.5258	0	0	Oxidation
NRK_HUMAN	Nik-related protein kinase OS=Homo sapiens GN=NRK PE=2 SV=2	16.95	0	0	1	0	0	1.26422	0	0
CSKP_HUMAN	Peripheral plasma membrane protein CASK OS=Homo sapiens GN=CASK PE=1 SV=3	16.95	0	0	1	0	0	0.971922	0	0	Oxidation
MPZL3_HUMAN	Myelin protein zero-like protein 3 OS=Homo sapiens GN=MPZL3 PE=1 SV=1	16.94	0	0	1	0	0	2.55319	0	0
HNRPR_HUMAN	Heterogeneous nuclear ribonucleoprotein R OS=Homo sapiens GN=HNRNPR PE=1 SV=1	16.93	22.44	17.65	1	1	2	3.00158	3.00158	3.00158	Carbamidomethyl	Carbamidomethyl	Carbamidomethyl
Z518B_HUMAN	Zinc finger protein 518B OS=Homo sapiens GN=ZNF518B PE=2 SV=2	16.91	0	0	1	0	0	1.48976	0	0
SEPT7_HUMAN	Septin-7 OS=Homo sapiens GN=SEPT7 PE=1 SV=2	16.89	0	0	1	0	0	3.89016	0	0	Oxidation
CCHL_HUMAN	Cytochrome c-type heme lyase OS=Homo sapiens GN=HCCS PE=1 SV=1	16.89	0	0	1	0	0	4.85075	0	0
ABCA7_HUMAN	ATP-binding cassette sub-family A member 7 OS=Homo sapiens GN=ABCA7 PE=1 SV=3	16.88	0	0	1	0	0	0.372787	0	0
FCGRC_HUMAN	Putative high affinity immunoglobulin gamma Fc receptor IC OS=Homo sapiens GN=FCGR1C PE=5 SV=2	16.88	0	0	1	0	0	5.71429	0	0	Carbamidomethyl
TMC7_HUMAN	Transmembrane channel-like protein 7 OS=Homo sapiens GN=TMC7 PE=2 SV=1	16.82	0	0	1	0	0	2.90456	0	0
FMNL3_HUMAN	Formin-like protein 3 OS=Homo sapiens GN=FMNL3 PE=1 SV=3	16.8	0	0	1	0	0	0.972763	0	0	Carbamidomethyl
CD14_HUMAN	Monocyte differentiation antigen CD14 OS=Homo sapiens GN=CD14 PE=1 SV=2	16.79	0	0	1	0	0	7.73333	0	0	Carbamidomethyl, Oxidation
MPIP3_HUMAN	M-phase inducer phosphatase 3 OS=Homo sapiens GN=CDC25C PE=1 SV=2	16.78	0	0	1	0	0	2.537	0	0	Oxidation
ZRAN1_HUMAN	Ubiquitin thioesterase ZRANB1 OS=Homo sapiens GN=ZRANB1 PE=1 SV=2	16.77	0	0	1	0	0	2.25989	0	0	Carbamidomethyl, Oxidation
JAGN1_HUMAN	Protein jagunal homolog 1 OS=Homo sapiens GN=JAGN1 PE=1 SV=1	16.77	0	16.79	1	0	2	8.74317	0	8.74317	Oxidation		Oxidation
SPF30_HUMAN	Survival of motor neuron-related-splicing factor 30 OS=Homo sapiens GN=SMNDC1 PE=1 SV=1	16.75	0	0	1	0	0	10.5042	0	0	Carbamidomethyl
CAD16_HUMAN	Cadherin-16 OS=Homo sapiens GN=CDH16 PE=1 SV=1	16.74	0	0	1	0	0	2.41255	0	0
PERI_HUMAN	Peripherin OS=Homo sapiens GN=PRPH PE=1 SV=2	16.71	0	0	1	0	0	6.17021	0	0
KIF1B_HUMAN	Kinesin-like protein KIF1B OS=Homo sapiens GN=KIF1B PE=1 SV=5	16.7	0	0	1	0	0	0.495595	0	0	Carbamidomethyl, Oxidation
CCD26_HUMAN	Coiled-coil domain-containing protein 26 OS=Homo sapiens GN=CCDC26 PE=2 SV=1	16.7	0	0	1	0	0	9.17431	0	0	Carbamidomethyl
GP101_HUMAN	Probable G-protein coupled receptor 101 OS=Homo sapiens GN=GPR101 PE=2 SV=1	16.7	0	0	1	0	0	3.93701	0	0
NCLN_HUMAN	Nicalin OS=Homo sapiens GN=NCLN PE=1 SV=2	16.7	0	0	1	0	0	1.24334	0	0	Oxidation
FOXN2_HUMAN	Forkhead box protein N2 OS=Homo sapiens GN=FOXN2 PE=2 SV=3	16.7	0	0	1	0	0	5.33643	0	0	Oxidation
ZIC4_HUMAN	Zinc finger protein ZIC 4 OS=Homo sapiens GN=ZIC4 PE=1 SV=3	16.66	0	0	1	0	0	2.09581	0	0	Oxidation
SHAN1_HUMAN	SH3 and multiple ankyrin repeat domains protein 1 OS=Homo sapiens GN=SHANK1 PE=1 SV=2	16.66	0	0	1	0	0	0.277649	0	0
CX067_HUMAN	Uncharacterized protein CXorf67 OS=Homo sapiens GN=CXorf67 PE=2 SV=1	16.62	0	0	1	0	0	2.38569	0	0
RPOM_HUMAN	DNA-directed RNA polymerase, mitochondrial OS=Homo sapiens GN=POLRMT PE=1 SV=2	16.61	0	0	1	0	0	1.21951	0	0
CF168_HUMAN	Uncharacterized protein C6orf168 OS=Homo sapiens GN=C6orf168 PE=2 SV=2	16.6	0	0	1	0	0	3.17848	0	0
ZN860_HUMAN	Zinc finger protein 860 OS=Homo sapiens GN=ZNF860 PE=2 SV=3	16.59	0	0	1	0	0	1.89873	0	0	Oxidation
CD041_HUMAN	UPF0636 protein C4orf41 OS=Homo sapiens GN=C4orf41 PE=1 SV=2	16.59	0	0	1	0	0	1.5887	0	0
DPCD_HUMAN	Protein DPCD OS=Homo sapiens GN=DPCD PE=1 SV=2	16.58	0	0	1	0	0	3.94089	0	0
C1S_HUMAN	Complement C1s subcomponent OS=Homo sapiens GN=C1S PE=1 SV=1	16.58	638.71	699.93	1	17	13	1.16279	18.1686	22.6744		Carbamidomethyl	Carbamidomethyl
BKRB2_HUMAN	B2 bradykinin receptor OS=Homo sapiens GN=BDKRB2 PE=1 SV=2	16.57	0	0	1	0	0	3.58056	0	0	Oxidation
ITB4_HUMAN	Integrin beta-4 OS=Homo sapiens GN=ITGB4 PE=1 SV=4	16.55	0	0	1	0	0	0.933041	0	0
COG4_HUMAN	Conserved oligomeric Golgi complex subunit 4 OS=Homo sapiens GN=COG4 PE=1 SV=2	16.55	0	0	1	0	0	1.01911	0	0
TSN_HUMAN	Translin OS=Homo sapiens GN=TSN PE=1 SV=1	16.5	0	0	1	0	0	3.07018	0	0
FLVC1_HUMAN	Feline leukemia virus subgroup C receptor-related protein 1 OS=Homo sapiens GN=FLVCR1 PE=1 SV=1	16.49	0	0	1	0	0	3.42342	0	0
CABP5_HUMAN	Calcium-binding protein 5 OS=Homo sapiens GN=CABP5 PE=2 SV=1	16.47	0	0	1	0	0	10.9827	0	0	Oxidation
TCP1L_HUMAN	T-complex protein 10A homolog 2 OS=Homo sapiens GN=TCP10L PE=2 SV=1	16.46	0	0	1	0	0	4.65116	0	0
ONCM_HUMAN	Oncostatin-M OS=Homo sapiens GN=OSM PE=1 SV=2	16.46	0	0	1	0	0	5.15873	0	0
RM51_HUMAN	39S ribosomal protein L51, mitochondrial OS=Homo sapiens GN=MRPL51 PE=1 SV=1	16.43	0	0	1	0	0	8.59375	0	0	Carbamidomethyl
BICD1_HUMAN	Protein bicaudal D homolog 1 OS=Homo sapiens GN=BICD1 PE=1 SV=3	16.39	0	0	1	0	0	1.02564	0	0	Oxidation
FGL2_HUMAN	Fibroleukin OS=Homo sapiens GN=FGL2 PE=1 SV=1	16.37	0	0	1	0	0	4.32802	0	0	Oxidation
SRCN1_HUMAN	SRC kinase signaling inhibitor 1 OS=Homo sapiens GN=SRCIN1 PE=1 SV=3	16.37	0	0	1	0	0	1.13744	0	0	Carbamidomethyl
CLYBL_HUMAN	Citrate lyase subunit beta-like protein, mitochondrial OS=Homo sapiens GN=CLYBL PE=2 SV=2	16.37	0	0	1	0	0	6.76471	0	0
NBPFC_HUMAN	Neuroblastoma breakpoint family member 12 OS=Homo sapiens GN=NBPF12 PE=2 SV=2	16.32	0	0	1	0	0	4.83271	0	0
DNLZ_HUMAN	DNL-type zinc finger protein OS=Homo sapiens GN=DNLZ PE=2 SV=1	16.32	0	0	1	0	0	4.49438	0	0
PPAC2_HUMAN	Presqualene diphosphate phosphatase OS=Homo sapiens GN=PPAPDC2 PE=1 SV=3	16.31	0	0	1	0	0	2.0339	0	0	Oxidation
ZN541_HUMAN	Zinc finger protein 541 OS=Homo sapiens GN=ZNF541 PE=1 SV=2	16.28	0	0	1	0	0	0.659341	0	0
F115A_HUMAN	Protein FAM115A OS=Homo sapiens GN=FAM115A PE=1 SV=3	16.28	0	0	1	0	0	1.41151	0	0	Carbamidomethyl, Oxidation
CI025_HUMAN	Uncharacterized protein C9orf25 OS=Homo sapiens GN=C9orf25 PE=1 SV=3	16.27	0	0	1	0	0	3.24324	0	0
DUS8_HUMAN	Dual specificity protein phosphatase 8 OS=Homo sapiens GN=DUSP8 PE=2 SV=2	16.27	0	0	1	0	0	3.68	0	0
DSRAD_HUMAN	Double-stranded RNA-specific adenosine deaminase OS=Homo sapiens GN=ADAR PE=1 SV=3	16.26	0	36.2	1	0	2	1.38662	0	1.14192	Oxidation
RFC1_HUMAN	Replication factor C subunit 1 OS=Homo sapiens GN=RFC1 PE=1 SV=4	16.26	22.31	0	1	2	0	0.696864	0.696864	0
OAF_HUMAN	Out at first protein homolog OS=Homo sapiens GN=OAF PE=2 SV=1	16.19	0	0	1	0	0	2.1978	0	0
MKS1_HUMAN	Meckel syndrome type 1 protein OS=Homo sapiens GN=MKS1 PE=1 SV=2	16.19	0	0	1	0	0	3.22004	0	0	Oxidation
ZNRF2_HUMAN	E3 ubiquitin-protein ligase ZNRF2 OS=Homo sapiens GN=ZNRF2 PE=1 SV=1	16.19	0	0	1	0	0	10.7438	0	0
TMEM2_HUMAN	Transmembrane protein 2 OS=Homo sapiens GN=TMEM2 PE=1 SV=1	16.17	0	35.14	1	0	3	0.723066	0	2.53073	Oxidation
MSPD1_HUMAN	Motile sperm domain-containing protein 1 OS=Homo sapiens GN=MOSPD1 PE=2 SV=1	16.16	0	0	1	0	0	7.98122	0	0	Oxidation
SELO_HUMAN	Selenoprotein O OS=Homo sapiens GN=SELO PE=2 SV=3	16.16	0	0	1	0	0	1.9432	0	0
NRG3_HUMAN	Pro-neuregulin-3, membrane-bound isoform OS=Homo sapiens GN=NRG3 PE=1 SV=1	16.15	0	18.35	2	0	2	1.80556	0	1.80556
SEPT9_HUMAN	Septin-9 OS=Homo sapiens GN=SEPT9 PE=1 SV=2	16.14	0	0	1	0	0	3.07167	0	0
TGM3L_HUMAN	Protein-glutamine gamma-glutamyltransferase 6 OS=Homo sapiens GN=TGM6 PE=2 SV=3	16.13	0	21.15	1	0	2	2.83286	0	2.83286
JAK1_HUMAN	Tyrosine-protein kinase JAK1 OS=Homo sapiens GN=JAK1 PE=1 SV=2	16.09	33.9	0	1	2	0	0.693241	2.07972	0		Carbamidomethyl
ABCBB_HUMAN	Bile salt export pump OS=Homo sapiens GN=ABCB11 PE=1 SV=2	16.08	0	0	1	0	0	1.89251	0	0	Oxidation
CN043_HUMAN	Uncharacterized protein C14orf43 OS=Homo sapiens GN=C14orf43 PE=1 SV=2	16.07	0	0	1	0	0	1.14833	0	0	Oxidation
CA144_HUMAN	UPF0485 protein C1orf144 OS=Homo sapiens GN=C1orf144 PE=1 SV=1	16.06	0	0	1	0	0	12.5	0	0
CHM4B_HUMAN	Charged multivesicular body protein 4b OS=Homo sapiens GN=CHMP4B PE=1 SV=1	16.06	0	0	1	0	0	8.48214	0	0
LGR6_HUMAN	Leucine-rich repeat-containing G-protein coupled receptor 6 OS=Homo sapiens GN=LGR6 PE=1 SV=3	16.04	0	0	1	0	0	1.24095	0	0
TTC27_HUMAN	Tetratricopeptide repeat protein 27 OS=Homo sapiens GN=TTC27 PE=1 SV=1	16.04	0	0	1	0	0	1.30486	0	0
PHF19_HUMAN	PHD finger protein 19 OS=Homo sapiens GN=PHF19 PE=1 SV=1	16.02	0	0	1	0	0	2.41379	0	0
PITM2_HUMAN	Membrane-associated phosphatidylinositol transfer protein 2 OS=Homo sapiens GN=PITPNM2 PE=1 SV=1	16.01	0	0	2	0	0	0.74129	0	0
COPA_HUMAN	Coatomer subunit alpha OS=Homo sapiens GN=COPA PE=1 SV=2	16.01	0	0	1	0	0	1.06209	0	0
CDHR3_HUMAN	Cadherin-related family member 3 OS=Homo sapiens GN=CDHR3 PE=2 SV=1	16.01	0	0	1	0	0	2.59887	0	0
CHD6_HUMAN	Chromodomain-helicase-DNA-binding protein 6 OS=Homo sapiens GN=CHD6 PE=1 SV=4	15.99	0	0	1	0	0	0.589319	0	0	Oxidation
COCA1_HUMAN	Collagen alpha-1(XII) chain OS=Homo sapiens GN=COL12A1 PE=1 SV=2	15.98	0	0	1	0	0	0.652955	0	0
IMDH1_HUMAN	Inosine-5'-monophosphate dehydrogenase 1 OS=Homo sapiens GN=IMPDH1 PE=1 SV=2	15.95	0	0	1	0	0	2.91829	0	0	Oxidation
ADA28_HUMAN	Disintegrin and metalloproteinase domain-containing protein 28 OS=Homo sapiens GN=ADAM28 PE=2 SV=2	15.94	0	0	1	0	0	1.67742	0	0	Carbamidomethyl
NASP_HUMAN	Nuclear autoantigenic sperm protein OS=Homo sapiens GN=NASP PE=1 SV=2	15.93	0	0	1	0	0	3.29949	0	0	Oxidation
FTO_HUMAN	Alpha-ketoglutarate-dependent dioxygenase FTO OS=Homo sapiens GN=FTO PE=1 SV=3	15.9	0	0	1	0	0	2.77228	0	0	Oxidation
CI114_HUMAN	Uncharacterized protein C9orf114 OS=Homo sapiens GN=C9orf114 PE=1 SV=3	15.89	0	0	1	0	0	2.12766	0	0
TMPSD_HUMAN	Transmembrane protease serine 13 OS=Homo sapiens GN=TMPRSS13 PE=2 SV=2	15.89	0	0	1	0	0	3.44234	0	0
TBB4Q_HUMAN	Putative tubulin beta-4q chain OS=Homo sapiens GN=TUBB4Q PE=5 SV=1	15.88	0	0	1	0	0	4.37788	0	0	Carbamidomethyl, Oxidation
TFAM_HUMAN	Transcription factor A, mitochondrial OS=Homo sapiens GN=TFAM PE=1 SV=1	15.87	0	0	1	0	0	7.31707	0	0	Oxidation
KLH24_HUMAN	Kelch-like protein 24 OS=Homo sapiens GN=KLHL24 PE=2 SV=1	15.86	0	0	1	0	0	2	0	0	Oxidation
GML_HUMAN	Glycosyl-phosphatidylinositol-anchored molecule-like protein OS=Homo sapiens GN=GML PE=2 SV=1	15.85	0	0	1	0	0	13.2911	0	0	Oxidation
ASB16_HUMAN	Ankyrin repeat and SOCS box protein 16 OS=Homo sapiens GN=ASB16 PE=1 SV=2	15.85	0	0	1	0	0	2.20751	0	0
MAP9_HUMAN	Microtubule-associated protein 9 OS=Homo sapiens GN=MAP9 PE=1 SV=3	15.82	0	0	1	0	0	2.62751	0	0
NALP5_HUMAN	NACHT, LRR and PYD domains-containing protein 5 OS=Homo sapiens GN=NLRP5 PE=2 SV=2	15.8	0	0	1	0	0	1.08333	0	0
TPR_HUMAN	Nucleoprotein TPR OS=Homo sapiens GN=TPR PE=1 SV=3	15.8	0	15.55	1	0	1	0.761744	0	0.804063
CBPA4_HUMAN	Carboxypeptidase A4 OS=Homo sapiens GN=CPA4 PE=1 SV=2	15.79	0	0	1	0	0	2.61283	0	0	Oxidation
UBP51_HUMAN	Ubiquitin carboxyl-terminal hydrolase 51 OS=Homo sapiens GN=USP51 PE=2 SV=1	15.78	0	0	1	0	0	2.1097	0	0	Carbamidomethyl, Oxidation
DB136_HUMAN	Beta-defensin 136 OS=Homo sapiens GN=DEFB136 PE=3 SV=1	15.77	0	0	1	0	0	10.2564	0	0	Carbamidomethyl
NODAL_HUMAN	Nodal homolog OS=Homo sapiens GN=NODAL PE=1 SV=2	15.75	0	0	2	0	0	5.18732	0	0
NCTR2_HUMAN	Natural cytotoxicity triggering receptor 2 OS=Homo sapiens GN=NCR2 PE=1 SV=2	15.75	0	0	1	0	0	5.43478	0	0
AT2A2_HUMAN	Sarcoplasmic/endoplasmic reticulum calcium ATPase 2 OS=Homo sapiens GN=ATP2A2 PE=1 SV=1	15.74	0	0	1	0	0	0.671785	0	0	Carbamidomethyl
PREX2_HUMAN	Phosphatidylinositol 3,4,5-trisphosphate-dependent Rac exchanger 2 protein OS=Homo sapiens GN=PREX2 PE=1 SV=1	15.73	0	0	1	0	0	1.1208	0	0	Oxidation
UBE2O_HUMAN	Ubiquitin-conjugating enzyme E2 O OS=Homo sapiens GN=UBE2O PE=1 SV=3	15.73	24.82	45.77	1	1	2	0.851393	0.696594	1.54799	Carbamidomethyl, Oxidation
COLA1_HUMAN	Collagen alpha-1(XXI) chain OS=Homo sapiens GN=COL21A1 PE=2 SV=1	15.7	0	0	1	0	0	2.19436	0	0
TTC19_HUMAN	Tetratricopeptide repeat protein 19 OS=Homo sapiens GN=TTC19 PE=1 SV=3	15.69	0	44.31	1	0	5	1.59681	0	2.99401
CB054_HUMAN	Uncharacterized protein C2orf54 OS=Homo sapiens GN=C2orf54 PE=1 SV=2	15.69	0	0	1	0	0	1.34228	0	0
CO5A3_HUMAN	Collagen alpha-3(V) chain OS=Homo sapiens GN=COL5A3 PE=1 SV=3	15.68	0	40.15	1	0	2	0.515759	0	0.916905
LIRB1_HUMAN	Leukocyte immunoglobulin-like receptor subfamily B member 1 OS=Homo sapiens GN=LILRB1 PE=1 SV=1	15.68	0	0	1	0	0	2.92308	0	0
SOS1_HUMAN	Son of sevenless homolog 1 OS=Homo sapiens GN=SOS1 PE=1 SV=1	15.68	0	0	1	0	0	1.05026	0	0	Oxidation
GNTK_HUMAN	Probable gluconokinase OS=Homo sapiens GN=C9orf103 PE=2 SV=1	15.67	0	0	1	0	0	8.55615	0	0	Oxidation
TXNL1_HUMAN	Thioredoxin-like protein 1 OS=Homo sapiens GN=TXNL1 PE=1 SV=3	15.66	0	0	1	0	0	5.88235	0	0
RCC1_HUMAN	Regulator of chromosome condensation OS=Homo sapiens GN=RCC1 PE=1 SV=1	15.65	0	0	1	0	0	4.98812	0	0
PKDRE_HUMAN	Polycystic kidney disease and receptor for egg jelly-related protein OS=Homo sapiens GN=PKDREJ PE=2 SV=2	15.63	0	0	1	0	0	0.932091	0	0
TWST2_HUMAN	Twist-related protein 2 OS=Homo sapiens GN=TWIST2 PE=1 SV=1	15.61	0	0	1	0	0	10	0	0
BOP1_HUMAN	Ribosome biogenesis protein BOP1 OS=Homo sapiens GN=BOP1 PE=1 SV=2	15.6	0	0	1	0	0	1.20643	0	0
CDHR2_HUMAN	Cadherin-related family member 2 OS=Homo sapiens GN=CDHR2 PE=1 SV=2	15.6	0	0	1	0	0	1.45038	0	0
BSN_HUMAN	Protein bassoon OS=Homo sapiens GN=BSN PE=1 SV=4	15.59	0	19.35	1	0	1	0.458482	0	0.331126
NCOA6_HUMAN	Nuclear receptor coactivator 6 OS=Homo sapiens GN=NCOA6 PE=1 SV=3	15.58	0	0	1	0	0	0.727096	0	0
GRPL2_HUMAN	GLIPR1-like protein 2 OS=Homo sapiens GN=GLIPR1L2 PE=2 SV=2	15.56	0	0	1	0	0	4.65116	0	0	Oxidation
DSG3_HUMAN	Desmoglein-3 OS=Homo sapiens GN=DSG3 PE=1 SV=2	15.56	0	0	1	0	0	0.800801	0	0
KANK2_HUMAN	KN motif and ankyrin repeat domain-containing protein 2 OS=Homo sapiens GN=KANK2 PE=1 SV=1	15.56	0	0	1	0	0	2.23267	0	0	Carbamidomethyl
LRP1B_HUMAN	Low-density lipoprotein receptor-related protein 1B OS=Homo sapiens GN=LRP1B PE=1 SV=2	15.53	0	0	1	0	0	0.260926	0	0	Carbamidomethyl
IQGA3_HUMAN	Ras GTPase-activating-like protein IQGAP3 OS=Homo sapiens GN=IQGAP3 PE=1 SV=2	15.51	0	0	1	0	0	0.919681	0	0	Carbamidomethyl
NDST3_HUMAN	Bifunctional heparan sulfate N-deacetylase/N-sulfotransferase 3 OS=Homo sapiens GN=NDST3 PE=2 SV=1	15.5	0	15.83	1	0	1	1.71821	0	0.801833	Carbamidomethyl
PRS54_HUMAN	Inactive serine protease 54 OS=Homo sapiens GN=PRSS54 PE=2 SV=3	15.5	0	0	1	0	0	3.29114	0	0	Oxidation
PLK5_HUMAN	Putative serine/threonine-protein kinase-like protein PLK5 OS=Homo sapiens GN=PLK5P PE=5 SV=3	15.5	0	0	1	0	0	6.84524	0	0	Oxidation
UBP16_HUMAN	Ubiquitin carboxyl-terminal hydrolase 16 OS=Homo sapiens GN=USP16 PE=1 SV=1	15.5	0	0	1	0	0	2.06561	0	0	Carbamidomethyl
SYT14_HUMAN	Synaptotagmin-14 OS=Homo sapiens GN=SYT14 PE=2 SV=2	15.49	0	0	1	0	0	1.26126	0	0
ILVBL_HUMAN	Acetolactate synthase-like protein OS=Homo sapiens GN=ILVBL PE=1 SV=2	15.47	0	0	1	0	0	2.21519	0	0	Oxidation
CPNE9_HUMAN	Copine-9 OS=Homo sapiens GN=CPNE9 PE=1 SV=3	15.46	0	0	1	0	0	4.15913	0	0
HMCS2_HUMAN	Hydroxymethylglutaryl-CoA synthase, mitochondrial OS=Homo sapiens GN=HMGCS2 PE=1 SV=1	15.45	0	0	1	0	0	1.9685	0	0	Carbamidomethyl
SPIKE_CVHSA	Spike glycoprotein OS=Human SARS coronavirus GN=S PE=1 SV=1	15.45	0	0	1	0	0	1.19522	0	0	Carbamidomethyl, Oxidation
BIN1_HUMAN	Myc box-dependent-interacting protein 1 OS=Homo sapiens GN=BIN1 PE=1 SV=1	15.45	0	0	1	0	0	3.37268	0	0
LUZP1_HUMAN	Leucine zipper protein 1 OS=Homo sapiens GN=LUZP1 PE=1 SV=2	15.43	0	0	1	0	0	1.30112	0	0
LIN52_HUMAN	Protein lin-52 homolog OS=Homo sapiens GN=LIN52 PE=1 SV=1	15.42	0	0	1	0	0	11.2069	0	0	Oxidation
MASP1_HUMAN	Mannan-binding lectin serine protease 1 OS=Homo sapiens GN=MASP1 PE=1 SV=3	15.42	151.32	73.31	1	4	2	2.14592	8.29757	3.7196		Carbamidomethyl	Carbamidomethyl
NRAP_HUMAN	Nebulin-related-anchoring protein OS=Homo sapiens GN=NRAP PE=2 SV=2	15.41	0	0	1	0	0	0.404624	0	0
SNX6_HUMAN	Sorting nexin-6 OS=Homo sapiens GN=SNX6 PE=1 SV=1	15.4	0	0	1	0	0	2.70936	0	0
MTOR_HUMAN	Serine/threonine-protein kinase mTOR OS=Homo sapiens GN=MTOR PE=1 SV=1	15.39	0	0	1	0	0	0.784621	0	0
MITD1_HUMAN	MIT domain-containing protein 1 OS=Homo sapiens GN=MITD1 PE=1 SV=1	15.38	0	0	1	0	0	6.82731	0	0
RPC5_HUMAN	DNA-directed RNA polymerase III subunit RPC5 OS=Homo sapiens GN=POLR3E PE=1 SV=1	15.38	0	0	1	0	0	2.9661	0	0
SCLT1_HUMAN	Sodium channel and clathrin linker 1 OS=Homo sapiens GN=SCLT1 PE=1 SV=2	15.37	0	0	1	0	0	0.872093	0	0
ZDHC9_HUMAN	Palmitoyltransferase ZDHHC9 OS=Homo sapiens GN=ZDHHC9 PE=1 SV=2	15.37	0	0	1	0	0	3.2967	0	0
SAM11_HUMAN	Sterile alpha motif domain-containing protein 11 OS=Homo sapiens GN=SAMD11 PE=2 SV=3	15.35	0	0	1	0	0	1.76211	0	0
O14J1_HUMAN	Olfactory receptor 14J1 OS=Homo sapiens GN=OR14J1 PE=2 SV=1	15.35	0	0	1	0	0	5.919	0	0	Oxidation
WSCD2_HUMAN	WSC domain-containing protein 2 OS=Homo sapiens GN=WSCD2 PE=2 SV=2	15.34	0	0	1	0	0	1.23894	0	0
TPRKB_HUMAN	TP53RK-binding protein OS=Homo sapiens GN=TPRKB PE=1 SV=1	15.33	0	0	1	0	0	6.85714	0	0	Oxidation
ROMO1_HUMAN	Reactive oxygen species modulator 1 OS=Homo sapiens GN=ROMO1 PE=1 SV=1	15.33	0	0	1	0	0	25.3165	0	0	Carbamidomethyl
F13B_HUMAN	Coagulation factor XIII B chain OS=Homo sapiens GN=F13B PE=1 SV=3	15.31	0	0	1	0	0	4.08472	0	0	Carbamidomethyl
GRP78_HUMAN	78 kDa glucose-regulated protein OS=Homo sapiens GN=HSPA5 PE=1 SV=2	15.3	0	0	1	0	0	2.75229	0	0
ING4_HUMAN	Inhibitor of growth protein 4 OS=Homo sapiens GN=ING4 PE=1 SV=1	15.28	0	0	1	0	0	6.0241	0	0	Oxidation
ACE_HUMAN	Angiotensin-converting enzyme OS=Homo sapiens GN=ACE PE=1 SV=1	15.28	0	0	1	0	0	1.30168	0	0	Carbamidomethyl
GPR75_HUMAN	Probable G-protein coupled receptor 75 OS=Homo sapiens GN=GPR75 PE=2 SV=1	15.27	0	19.06	1	0	1	1.66667	0	1.66667
C144L_HUMAN	Putative coiled-coil domain-containing protein 144 N-terminal-like OS=Homo sapiens GN=CCDC144NL PE=5 SV=1	15.26	0	0	1	0	0	10.4072	0	0
PPHLN_HUMAN	Periphilin-1 OS=Homo sapiens GN=PPHLN1 PE=1 SV=2	15.26	0	0	1	0	0	1.96507	0	0
RGS8_HUMAN	Regulator of G-protein signaling 8 OS=Homo sapiens GN=RGS8 PE=1 SV=1	15.26	0	0	1	0	0	7.22222	0	0	Oxidation
COG2_HUMAN	Conserved oligomeric Golgi complex subunit 2 OS=Homo sapiens GN=COG2 PE=1 SV=1	15.26	0	0	1	0	0	2.03252	0	0	Carbamidomethyl, Oxidation
APC10_HUMAN	Anaphase-promoting complex subunit 10 OS=Homo sapiens GN=ANAPC10 PE=1 SV=1	15.25	0	0	1	0	0	10.8108	0	0
PANX2_HUMAN	Pannexin-2 OS=Homo sapiens GN=PANX2 PE=1 SV=2	15.25	0	0	1	0	0	2.65879	0	0	Carbamidomethyl
ENH1_HUMAN	HERV-H_2q24.3 provirus ancestral Env polyprotein OS=Homo sapiens PE=2 SV=1	15.24	0	0	1	0	0	3.42466	0	0	Oxidation
ZN440_HUMAN	Zinc finger protein 440 OS=Homo sapiens GN=ZNF440 PE=2 SV=1	15.24	0	0	1	0	0	2.52101	0	0	Oxidation
CRLD1_HUMAN	Cysteine-rich secretory protein LCCL domain-containing 1 OS=Homo sapiens GN=CRISPLD1 PE=1 SV=1	15.24	0	0	1	0	0	3.4	0	0
PKHG2_HUMAN	Pleckstrin homology domain-containing family G member 2 OS=Homo sapiens GN=PLEKHG2 PE=1 SV=3	15.24	0	0	1	0	0	1.5873	0	0
THS7A_HUMAN	Thrombospondin type-1 domain-containing protein 7A OS=Homo sapiens GN=THSD7A PE=1 SV=4	15.21	0	0	1	0	0	0.66385	0	0	Carbamidomethyl
MANF_HUMAN	Mesencephalic astrocyte-derived neurotrophic factor OS=Homo sapiens GN=MANF PE=1 SV=2	15.2	0	0	1	0	0	4.46927	0	0
IFT74_HUMAN	Intraflagellar transport protein 74 homolog OS=Homo sapiens GN=IFT74 PE=2 SV=1	15.18	0	0	1	0	0	2.16667	0	0	Oxidation
MSI2H_HUMAN	RNA-binding protein Musashi homolog 2 OS=Homo sapiens GN=MSI2 PE=1 SV=1	15.15	0	0	1	0	0	1.82927	0	0	Carbamidomethyl, Oxidation
GOLI4_HUMAN	Golgi integral membrane protein 4 OS=Homo sapiens GN=GOLIM4 PE=1 SV=1	15.15	0	15.33	1	0	1	2.72989	0	2.72989	Oxidation
SIA4A_HUMAN	CMP-N-acetylneuraminate-beta-galactosamide-alpha-2,3-sialyltransferase 1 OS=Homo sapiens GN=ST3GAL1 PE=2 SV=1	15.13	0	0	1	0	0	3.52941	0	0	Oxidation
SPT2_HUMAN	Protein SPT2 homolog OS=Homo sapiens GN=SPTY2D1 PE=1 SV=3	15.12	0	0	1	0	0	1.75182	0	0
CDHR5_HUMAN	Cadherin-related family member 5 OS=Homo sapiens GN=CDHR5 PE=1 SV=3	15.12	0	0	1	0	0	2.24852	0	0
KDM4A_HUMAN	Lysine-specific demethylase 4A OS=Homo sapiens GN=KDM4A PE=1 SV=1	15.11	0	0	1	0	0	0.845865	0	0	Carbamidomethyl
MMRN2_HUMAN	Multimerin-2 OS=Homo sapiens GN=MMRN2 PE=1 SV=2	15.1	0	0	1	0	0	1.47524	0	0	Oxidation
OLFM4_HUMAN	Olfactomedin-4 OS=Homo sapiens GN=OLFM4 PE=1 SV=1	15.1	0	0	1	0	0	3.92157	0	0	Oxidation
T200B_HUMAN	Transmembrane protein 200B OS=Homo sapiens GN=TMEM200B PE=2 SV=1	15.1	0	0	1	0	0	4.23453	0	0	Oxidation
SC6A8_HUMAN	Sodium- and chloride-dependent creatine transporter 1 OS=Homo sapiens GN=SLC6A8 PE=1 SV=1	15.09	0	0	1	0	0	3.14961	0	0	Carbamidomethyl
VP33B_HUMAN	Vacuolar protein sorting-associated protein 33B OS=Homo sapiens GN=VPS33B PE=1 SV=1	15.08	0	15.73	1	0	1	2.26904	0	3.24149	Carbamidomethyl, Oxidation
CC14B_HUMAN	Dual specificity protein phosphatase CDC14B OS=Homo sapiens GN=CDC14B PE=1 SV=1	15.07	0	0	1	0	0	3.61446	0	0	Carbamidomethyl
RTF1_HUMAN	RNA polymerase-associated protein RTF1 homolog OS=Homo sapiens GN=RTF1 PE=1 SV=3	15.05	48.8	0	1	4	0	1.64179	2.98507	0
MYO7B_HUMAN	Myosin-VIIb OS=Homo sapiens GN=MYO7B PE=2 SV=2	15.05	0	0	1	0	0	0.94518	0	0	Oxidation
AP1AR_HUMAN	AP-1 complex-associated regulatory protein OS=Homo sapiens GN=AP1AR PE=1 SV=1	15.03	0	0	1	0	0	3.64238	0	0
ESPN_HUMAN	Espin OS=Homo sapiens GN=ESPN PE=1 SV=1	15.03	0	0	1	0	0	2.22482	0	0	Oxidation
CQ056_HUMAN	Uncharacterized protein C17orf56 OS=Homo sapiens GN=C17orf56 PE=1 SV=1	15.03	0	0	1	0	0	1.71429	0	0
NLRX1_HUMAN	NLR family member X1 OS=Homo sapiens GN=NLRX1 PE=1 SV=1	15.01	0	0	1	0	0	0.820513	0	0	Oxidation
ACSM1_HUMAN	Acyl-coenzyme A synthetase ACSM1, mitochondrial OS=Homo sapiens GN=ACSM1 PE=2 SV=1	15	0	0	1	0	0	3.11958	0	0
TARA_HUMAN	TRIO and F-actin-binding protein OS=Homo sapiens GN=TRIOBP PE=1 SV=3	0	0	16.54	0	0	1	0	0	0.676533
H2B1A_HUMAN	Histone H2B type 1-A OS=Homo sapiens GN=HIST1H2BA PE=1 SV=3	0	0	16.87	0	0	1	0	0	11.811			Oxidation
KPCI_HUMAN	Protein kinase C iota type OS=Homo sapiens GN=PRKCI PE=1 SV=2	0	0	16.7	0	0	1	0	0	1.34228
SYFA_HUMAN	Phenylalanyl-tRNA synthetase alpha chain OS=Homo sapiens GN=FARSA PE=1 SV=3	0	0	17.25	0	0	1	0	0	2.3622			Oxidation
MIA3_HUMAN	Melanoma inhibitory activity protein 3 OS=Homo sapiens GN=MIA3 PE=1 SV=1	0	0	15.58	0	0	1	0	0	0.996329
SG269_HUMAN	Tyrosine-protein kinase SgK269 OS=Homo sapiens GN=SGK269 PE=1 SV=4	0	0	37.18	0	0	2	0	0	1.71821			Oxidation
SCN1A_HUMAN	Sodium channel protein type 1 subunit alpha OS=Homo sapiens GN=SCN1A PE=1 SV=2	0	0	21.25	0	0	1	0	0	1.0453			Oxidation
CQ051_HUMAN	Uncharacterized protein C17orf51 OS=Homo sapiens GN=C17orf51 PE=2 SV=1	0	19.29	0	0	1	0	0	4.97738	0
THMS1_HUMAN	Protein THEMIS OS=Homo sapiens GN=THEMIS PE=1 SV=3	0	65.3	0	0	5	0	0	9.82839	0
FXL18_HUMAN	F-box/LRR-repeat protein 18 OS=Homo sapiens GN=FBXL18 PE=2 SV=2	0	0	15.14	0	0	1	0	0	2.98137
CENPH_HUMAN	Centromere protein H OS=Homo sapiens GN=CENPH PE=1 SV=1	0	21.04	0	0	1	0	0	3.23887	0
FSCN1_HUMAN	Fascin OS=Homo sapiens GN=FSCN1 PE=1 SV=3	0	0	32.96	0	0	2	0	0	6.49087
FABP5_HUMAN	Fatty acid-binding protein, epidermal OS=Homo sapiens GN=FABP5 PE=1 SV=3	0	0	17.6	0	0	1	0	0	12.5926			Carbamidomethyl, Oxidation
MARH2_HUMAN	E3 ubiquitin-protein ligase MARCH2 OS=Homo sapiens GN=MARCH2 PE=1 SV=1	0	0	15.35	0	0	2	0	0	7.72358
ZN238_HUMAN	Zinc finger protein 238 OS=Homo sapiens GN=ZNF238 PE=1 SV=1	0	0	18.86	0	0	1	0	0	2.29885
FILA2_HUMAN	Filaggrin-2 OS=Homo sapiens GN=FLG2 PE=1 SV=1	0	0	42.49	0	0	2	0	0	0.711
FBX11_HUMAN	F-box only protein 11 OS=Homo sapiens GN=FBXO11 PE=1 SV=3	0	0	15.97	0	0	1	0	0	1.94175
NCK5L_HUMAN	Nck-associated protein 5-like OS=Homo sapiens GN=NCKAP5L PE=1 SV=2	0	19.81	0	0	1	0	0	1.57895	0
ANGI_HUMAN	Angiogenin OS=Homo sapiens GN=ANG PE=1 SV=1	0	0	33.28	0	0	1	0	0	13.6054			Carbamidomethyl
RN169_HUMAN	RING finger protein 169 OS=Homo sapiens GN=RNF169 PE=1 SV=2	0	23.83	0	0	1	0	0	2.54237	0
TE2IP_HUMAN	Telomeric repeat-binding factor 2-interacting protein 1 OS=Homo sapiens GN=TERF2IP PE=1 SV=1	0	0	37.61	0	0	2	0	0	2.75689
LARP6_HUMAN	La-related protein 6 OS=Homo sapiens GN=LARP6 PE=1 SV=1	0	0	17.98	0	0	1	0	0	3.25866			Oxidation
PRS7_HUMAN	26S protease regulatory subunit 7 OS=Homo sapiens GN=PSMC2 PE=1 SV=3	0	0	16.99	0	0	1	0	0	4.61894			Oxidation
FA92B_HUMAN	Protein FAM92B OS=Homo sapiens GN=FAM92B PE=2 SV=1	0	0	17.13	0	0	1	0	0	9.86842			Carbamidomethyl, Oxidation
LMOD1_HUMAN	Leiomodin-1 OS=Homo sapiens GN=LMOD1 PE=1 SV=2	0	0	15.11	0	0	1	0	0	3
HDAC9_HUMAN	Histone deacetylase 9 OS=Homo sapiens GN=HDAC9 PE=1 SV=2	0	38.49	0	0	6	0	0	1.6815	0
WIZ_HUMAN	Protein Wiz OS=Homo sapiens GN=WIZ PE=1 SV=2	0	0	30.01	0	0	1	0	0	0.484555
ENPL_HUMAN	Endoplasmin OS=Homo sapiens GN=HSP90B1 PE=1 SV=1	0	23.98	0	0	5	0	0	2.36613	0
MYPC1_HUMAN	Myosin-binding protein C, slow-type OS=Homo sapiens GN=MYBPC1 PE=1 SV=2	0	0	15.02	0	0	1	0	0	1.31464			Carbamidomethyl, Oxidation
KV123_HUMAN	Ig kappa chain V-I region Walker OS=Homo sapiens PE=4 SV=1	0	0	16.22	0	0	1	0	0	12.4031
PCD15_HUMAN	Protocadherin-15 OS=Homo sapiens GN=PCDH15 PE=1 SV=2	0	83.04	0	0	7	0	0	1.89258	0		Carbamidomethyl, Oxidation
PPCEL_HUMAN	Prolyl endopeptidase-like OS=Homo sapiens GN=PREPL PE=1 SV=1	0	0	49.64	0	0	3	0	0	4.81431
SRGP1_HUMAN	SLIT-ROBO Rho GTPase-activating protein 1 OS=Homo sapiens GN=SRGAP1 PE=1 SV=1	0	35.09	0	0	2	0	0	4.3318	0		Carbamidomethyl
TXND6_HUMAN	Thioredoxin domain-containing protein 6 OS=Homo sapiens GN=TXNDC6 PE=1 SV=1	0	0	15.33	0	0	1	0	0	4.24242
PKR1_HUMAN	Prokineticin receptor 1 OS=Homo sapiens GN=PROKR1 PE=2 SV=1	0	0	21.64	0	0	1	0	0	6.87023			Carbamidomethyl, Oxidation
YD022_HUMAN	Putative uncharacterized protein FLJ45721 OS=Homo sapiens PE=5 SV=2	0	0	19.9	0	0	1	0	0	12.8834
PRKDC_HUMAN	DNA-dependent protein kinase catalytic subunit OS=Homo sapiens GN=PRKDC PE=1 SV=3	0	0	73.93	0	0	5	0	0	1.28391			Carbamidomethyl
NUCG_HUMAN	Endonuclease G, mitochondrial OS=Homo sapiens GN=ENDOG PE=1 SV=3	0	0	33.37	0	0	2	0	0	10.7744
CCD25_HUMAN	Coiled-coil domain-containing protein 25 OS=Homo sapiens GN=CCDC25 PE=1 SV=2	0	33.71	0	0	35	0	0	4.32692	0
TAOK1_HUMAN	Serine/threonine-protein kinase TAO1 OS=Homo sapiens GN=TAOK1 PE=1 SV=1	0	52.62	0	0	3	0	0	2.5974	0
CAHD1_HUMAN	VWFA and cache domain-containing protein 1 OS=Homo sapiens GN=CACHD1 PE=1 SV=2	0	0	20.15	0	0	1	0	0	0.863422
MFN2_HUMAN	Mitofusin-2 OS=Homo sapiens GN=MFN2 PE=1 SV=3	0	0	16.48	0	0	1	0	0	2.64201			Oxidation
AKA28_HUMAN	A-kinase anchor protein 14 OS=Homo sapiens GN=AKAP14 PE=1 SV=1	0	0	16.36	0	0	1	0	0	9.64467			Oxidation
ARK72_HUMAN	Aflatoxin B1 aldehyde reductase member 2 OS=Homo sapiens GN=AKR7A2 PE=1 SV=3	0	0	18.35	0	0	1	0	0	2.78552
GRAP2_HUMAN	GRB2-related adapter protein 2 OS=Homo sapiens GN=GRAP2 PE=1 SV=1	0	0	17.25	0	0	1	0	0	6.66667			Oxidation
ANK2_HUMAN	Ankyrin-2 OS=Homo sapiens GN=ANK2 PE=1 SV=3	0	54.21	0	0	4	0	0	1.1213	0		Oxidation
GRB14_HUMAN	Growth factor receptor-bound protein 14 OS=Homo sapiens GN=GRB14 PE=1 SV=2	0	0	15.52	0	0	1	0	0	3.33333
PRA20_HUMAN	PRAME family member 20/21 OS=Homo sapiens GN=PRAMEF20 PE=2 SV=1	0	20.46	16.88	0	1	1	0	2.31579	2.31579
FNBP2_HUMAN	SLIT-ROBO Rho GTPase-activating protein 2 OS=Homo sapiens GN=SRGAP2 PE=1 SV=2	0	0	40.85	0	0	3	0	0	2.2409			Carbamidomethyl, Oxidation
RBP1_HUMAN	RalA-binding protein 1 OS=Homo sapiens GN=RALBP1 PE=1 SV=3	0	46.49	0	0	3	0	0	3.81679	0
GLYG_HUMAN	Glycogenin-1 OS=Homo sapiens GN=GYG1 PE=1 SV=4	0	0	16.91	0	0	1	0	0	5.71429			Carbamidomethyl
PCNT_HUMAN	Pericentrin OS=Homo sapiens GN=PCNT PE=1 SV=3	0	35.37	0	0	3	0	0	0.659472	0
MARCS_HUMAN	Myristoylated alanine-rich C-kinase substrate OS=Homo sapiens GN=MARCKS PE=1 SV=4	0	0	15.2	0	0	1	0	0	5.42169
SH2B1_HUMAN	SH2B adapter protein 1 OS=Homo sapiens GN=SH2B1 PE=1 SV=2	0	0	16.54	0	0	1	0	0	2.24868			Oxidation
UBF1_HUMAN	Nucleolar transcription factor 1 OS=Homo sapiens GN=UBTF PE=1 SV=1	0	55.56	0	0	3	0	0	3.53403	0
MAGIX_HUMAN	PDZ domain-containing protein MAGIX OS=Homo sapiens GN=MAGIX PE=1 SV=3	0	0	22.02	0	0	1	0	0	3.89222
IMP4_HUMAN	U3 small nucleolar ribonucleoprotein protein IMP4 OS=Homo sapiens GN=IMP4 PE=1 SV=1	0	30.63	0	0	2	0	0	3.09278	0		Oxidation
NCKP1_HUMAN	Nck-associated protein 1 OS=Homo sapiens GN=NCKAP1 PE=1 SV=1	0	0	38.29	0	0	3	0	0	2.48227			Oxidation
MBD5_HUMAN	Methyl-CpG-binding domain protein 5 OS=Homo sapiens GN=MBD5 PE=2 SV=3	0	0	16.35	0	0	1	0	0	1.20482
BRCA2_HUMAN	Breast cancer type 2 susceptibility protein OS=Homo sapiens GN=BRCA2 PE=1 SV=2	0	51.38	0	0	3	0	0	0.760679	0
SNAA_HUMAN	Alpha-soluble NSF attachment protein OS=Homo sapiens GN=NAPA PE=1 SV=3	0	0	16.27	0	0	1	0	0	6.44068			Carbamidomethyl
SI1L1_HUMAN	Signal-induced proliferation-associated 1-like protein 1 OS=Homo sapiens GN=SIPA1L1 PE=1 SV=4	0	0	15.45	0	0	1	0	0	0.332594
B4GN2_HUMAN	Beta-1,4 N-acetylgalactosaminyltransferase 2 OS=Homo sapiens GN=B4GALNT2 PE=2 SV=2	0	0	16.57	0	0	1	0	0	2.4735			Carbamidomethyl
DDX60_HUMAN	Probable ATP-dependent RNA helicase DDX60 OS=Homo sapiens GN=DDX60 PE=2 SV=3	0	0	20.87	0	0	1	0	0	0.584112
OSTC_HUMAN	Oligosaccharyltransferase complex subunit OSTC OS=Homo sapiens GN=OSTC PE=1 SV=1	0	0	20.32	0	0	1	0	0	12.7517			Carbamidomethyl, Oxidation
EPHAA_HUMAN	Ephrin type-A receptor 10 OS=Homo sapiens GN=EPHA10 PE=2 SV=1	0	0	34.66	0	0	4	0	0	2.18254			Oxidation
RHG27_HUMAN	Rho GTPase-activating protein 27 OS=Homo sapiens GN=ARHGAP27 PE=2 SV=3	0	54.56	0	0	4	0	0	2.69966	0		Carbamidomethyl
CLCF1_HUMAN	Cardiotrophin-like cytokine factor 1 OS=Homo sapiens GN=CLCF1 PE=1 SV=1	0	0	44.3	0	0	41	0	0	7.55556
AMY1_HUMAN	Alpha-amylase 1 OS=Homo sapiens GN=AMY1A PE=1 SV=2	0	80.78	0	0	1	0	0	2.15264	0
IN80B_HUMAN	INO80 complex subunit B OS=Homo sapiens GN=INO80B PE=1 SV=2	0	20.14	0	0	1	0	0	7.58427	0		Carbamidomethyl, Oxidation
GRIK5_HUMAN	Glutamate receptor, ionotropic kainate 5 OS=Homo sapiens GN=GRIK5 PE=2 SV=2	0	0	31.53	0	0	6	0	0	2.85714
FHR5_HUMAN	Complement factor H-related protein 5 OS=Homo sapiens GN=CFHR5 PE=1 SV=1	0	144.11	148.92	0	9	34	0	7.02988	7.90861		Carbamidomethyl	Carbamidomethyl
H12_HUMAN	Histone H1.2 OS=Homo sapiens GN=HIST1H1C PE=1 SV=2	0	0	15.84	0	0	1	0	0	4.22535
NUCL_HUMAN	Nucleolin OS=Homo sapiens GN=NCL PE=1 SV=3	0	0	36.56	0	0	3	0	0	2.39437
NCF2_HUMAN	Neutrophil cytosol factor 2 OS=Homo sapiens GN=NCF2 PE=1 SV=2	0	0	36.55	0	0	2	0	0	3.23194
PTPRU_HUMAN	Receptor-type tyrosine-protein phosphatase U OS=Homo sapiens GN=PTPRU PE=1 SV=2	0	42.98	0	0	16	0	0	1.86722	0		Carbamidomethyl
5NT3_HUMAN	Cytosolic 5'-nucleotidase 3 OS=Homo sapiens GN=NT5C3 PE=1 SV=3	0	0	31.36	0	0	4	0	0	6.54762
EPHB2_HUMAN	Ephrin type-B receptor 2 OS=Homo sapiens GN=EPHB2 PE=1 SV=5	0	37.8	34.84	0	2	2	0	2.27488	1.23223		Oxidation
B3A3_HUMAN	Anion exchange protein 3 OS=Homo sapiens GN=SLC4A3 PE=1 SV=1	0	32.46	0	0	2	0	0	2.3539	0
BRAF_HUMAN	Serine/threonine-protein kinase B-raf OS=Homo sapiens GN=BRAF PE=1 SV=4	0	20.5	0	0	1	0	0	2.08877	0
HEAT1_HUMAN	HEAT repeat-containing protein 1 OS=Homo sapiens GN=HEATR1 PE=1 SV=3	0	56.07	53.5	0	4	4	0	2.89179	1.6791
CPEB3_HUMAN	Cytoplasmic polyadenylation element-binding protein 3 OS=Homo sapiens GN=CPEB3 PE=1 SV=2	0	46.06	0	0	4	0	0	2.72206	0
SNX25_HUMAN	Sorting nexin-25 OS=Homo sapiens GN=SNX25 PE=1 SV=2	0	52.23	0	0	3	0	0	4.88095	0
CC147_HUMAN	Coiled-coil domain-containing protein 147 OS=Homo sapiens GN=CCDC147 PE=2 SV=1	0	0	16.55	0	0	1	0	0	1.26147
NUDC3_HUMAN	NudC domain-containing protein 3 OS=Homo sapiens GN=NUDCD3 PE=1 SV=3	0	36.72	0	0	2	0	0	9.9723	0		Oxidation
NAA15_HUMAN	N-alpha-acetyltransferase 15, NatA auxiliary subunit OS=Homo sapiens GN=NAA15 PE=1 SV=1	0	32.06	0	0	2	0	0	4.27252	0		Carbamidomethyl
TDRD1_HUMAN	Tudor domain-containing protein 1 OS=Homo sapiens GN=TDRD1 PE=1 SV=2	0	32.46	0	0	2	0	0	2.11864	0
DEN4C_HUMAN	DENN domain-containing protein 4C OS=Homo sapiens GN=DENND4C PE=1 SV=2	0	0	59.42	0	0	5	0	0	2.39091
SCFD2_HUMAN	Sec1 family domain-containing protein 2 OS=Homo sapiens GN=SCFD2 PE=1 SV=2	0	0	16.88	0	0	1	0	0	4.09357			Oxidation
CF167_HUMAN	Uncharacterized protein C6orf167 OS=Homo sapiens GN=C6orf167 PE=1 SV=3	0	0	18.73	0	0	1	0	0	1.52856
GRSF1_HUMAN	G-rich sequence factor 1 OS=Homo sapiens GN=GRSF1 PE=1 SV=3	0	0	16.39	0	0	1	0	0	4.16667			Oxidation
KLHL5_HUMAN	Kelch-like protein 5 OS=Homo sapiens GN=KLHL5 PE=2 SV=3	0	0	30.95	0	0	2	0	0	4.37086			Carbamidomethyl
SRBS1_HUMAN	Sorbin and SH3 domain-containing protein 1 OS=Homo sapiens GN=SORBS1 PE=1 SV=2	0	20.74	0	0	1	0	0	0.773994	0
PLCH1_HUMAN	1-phosphatidylinositol-4,5-bisphosphate phosphodiesterase eta-1 OS=Homo sapiens GN=PLCH1 PE=1 SV=1	0	33.28	0	0	2	0	0	1.772	0
AATC_HUMAN	Aspartate aminotransferase, cytoplasmic OS=Homo sapiens GN=GOT1 PE=1 SV=3	0	18.97	0	0	1	0	0	2.17918	0		Oxidation
CNOT1_HUMAN	CCR4-NOT transcription complex subunit 1 OS=Homo sapiens GN=CNOT1 PE=1 SV=2	0	0	19.98	0	0	1	0	0	0.294613
TS1R3_HUMAN	Taste receptor type 1 member 3 OS=Homo sapiens GN=TAS1R3 PE=1 SV=2	0	25.95	0	0	1	0	0	1.40845	0
KLOT_HUMAN	Klotho OS=Homo sapiens GN=KL PE=1 SV=2	0	0	17.57	0	0	1	0	0	1.18577			Oxidation
RYR3_HUMAN	Ryanodine receptor 3 OS=Homo sapiens GN=RYR3 PE=1 SV=2	0	45.47	0	0	2	0	0	0.780287	0		Oxidation
RT35_HUMAN	28S ribosomal protein S35, mitochondrial OS=Homo sapiens GN=MRPS35 PE=1 SV=1	0	47.65	21.68	0	3	1	0	7.12074	3.09598
KAT2B_HUMAN	Histone acetyltransferase KAT2B OS=Homo sapiens GN=KAT2B PE=1 SV=3	0	0	16.45	0	0	1	0	0	2.52404			Carbamidomethyl
ZN441_HUMAN	Zinc finger protein 441 OS=Homo sapiens GN=ZNF441 PE=2 SV=1	0	0	38.05	0	0	3	0	0	3.03514			Carbamidomethyl
NIPBL_HUMAN	Nipped-B-like protein OS=Homo sapiens GN=NIPBL PE=1 SV=2	0	60.21	0	0	4	0	0	0.85592	0
CP110_HUMAN	Centriolin OS=Homo sapiens GN=CEP110 PE=1 SV=2	0	34.71	0	0	2	0	0	0.645161	0
CO4B_HUMAN	Complement C4-B OS=Homo sapiens GN=C4B PE=1 SV=1	0	4850.12	5095.35	0	397	371	0	57.1101	54.8739		Carbamidomethyl, Oxidation	Carbamidomethyl, Oxidation
SC23A_HUMAN	Protein transport protein Sec23A OS=Homo sapiens GN=SEC23A PE=1 SV=2	0	19.21	0	0	1	0	0	3.39869	0		Oxidation
ARAP2_HUMAN	Arf-GAP with Rho-GAP domain, ANK repeat and PH domain-containing protein 2 OS=Homo sapiens GN=ARAP2 PE=1 SV=2	0	42.87	39.37	0	3	3	0	1.64319	1.64319
MYPT1_HUMAN	Protein phosphatase 1 regulatory subunit 12A OS=Homo sapiens GN=PPP1R12A PE=1 SV=1	0	0	63.89	0	0	4	0	0	3.49515
BBS7_HUMAN	Bardet-Biedl syndrome 7 protein OS=Homo sapiens GN=BBS7 PE=1 SV=2	0	0	16.29	0	0	2	0	0	2.65734
BORG3_HUMAN	Cdc42 effector protein 5 OS=Homo sapiens GN=CDC42EP5 PE=1 SV=1	0	0	17.72	0	0	1	0	0	6.08108
PLCB2_HUMAN	1-phosphatidylinositol-4,5-bisphosphate phosphodiesterase beta-2 OS=Homo sapiens GN=PLCB2 PE=1 SV=2	0	75.64	0	0	4	0	0	3.20675	0
SPRN_HUMAN	Shadow of prion protein OS=Homo sapiens GN=SPRN PE=2 SV=1	0	0	26.9	0	0	1	0	0	3.97351
EPYC_HUMAN	Epiphycan OS=Homo sapiens GN=EPYC PE=2 SV=3	0	0	15.05	0	0	1	0	0	3.10559
LPH_HUMAN	Lactase-phlorizin hydrolase OS=Homo sapiens GN=LCT PE=1 SV=2	0	0	18.26	0	0	1	0	0	0.985989			Carbamidomethyl
TTC3_HUMAN	E3 ubiquitin-protein ligase TTC3 OS=Homo sapiens GN=TTC3 PE=1 SV=1	0	67.62	0	0	20	0	0	1.08642	0
MRP3_HUMAN	Canalicular multispecific organic anion transporter 2 OS=Homo sapiens GN=ABCC3 PE=2 SV=3	0	22.14	0	0	1	0	0	0.785855	0
S27A3_HUMAN	Long-chain fatty acid transport protein 3 OS=Homo sapiens GN=SLC27A3 PE=2 SV=3	0	32.02	39.96	0	2	4	0	2.73973	2.73973
RECQ5_HUMAN	ATP-dependent DNA helicase Q5 OS=Homo sapiens GN=RECQL5 PE=1 SV=2	0	0	15.71	0	0	1	0	0	1.61453
NID2_HUMAN	Nidogen-2 OS=Homo sapiens GN=NID2 PE=1 SV=3	0	0	19.54	0	0	1	0	0	1.6			Oxidation
SIA8F_HUMAN	Alpha-2,8-sialyltransferase 8F OS=Homo sapiens GN=ST8SIA6 PE=2 SV=1	0	33.52	0	0	2	0	0	6.78392	0
E2F7_HUMAN	Transcription factor E2F7 OS=Homo sapiens GN=E2F7 PE=1 SV=2	0	0	16.28	0	0	1	0	0	1.31723
IFNA2_HUMAN	Interferon alpha-2 OS=Homo sapiens GN=IFNA2 PE=1 SV=1	0	0	17.59	0	0	1	0	0	9.57447			Carbamidomethyl
S6A18_HUMAN	Sodium-dependent neutral amino acid transporter B(0)AT3 OS=Homo sapiens GN=SLC6A18 PE=2 SV=1	0	33.29	0	0	3	0	0	4.77707	0
PO210_HUMAN	Nuclear pore membrane glycoprotein 210 OS=Homo sapiens GN=NUP210 PE=1 SV=3	0	0	15.27	0	0	1	0	0	0.900901
NAT8L_HUMAN	N-acetyltransferase 8-like protein OS=Homo sapiens GN=NAT8L PE=2 SV=3	0	0	15.99	0	0	1	0	0	2.31788
SMCA1_HUMAN	Probable global transcription activator SNF2L1 OS=Homo sapiens GN=SMARCA1 PE=1 SV=2	0	0	15.27	0	0	1	0	0	1.2334			Carbamidomethyl, Oxidation
TMC3_HUMAN	Transmembrane channel-like protein 3 OS=Homo sapiens GN=TMC3 PE=1 SV=2	0	0	22.62	0	0	1	0	0	1.81488			Oxidation
HV305_HUMAN	Ig heavy chain V-III region BRO OS=Homo sapiens PE=1 SV=1	0	0	192.92	0	0	7	0	0	25			Carbamidomethyl
ARMC8_HUMAN	Armadillo repeat-containing protein 8 OS=Homo sapiens GN=ARMC8 PE=1 SV=2	0	0	17.47	0	0	1	0	0	1.78306
SPTA1_HUMAN	Spectrin alpha chain, erythrocyte OS=Homo sapiens GN=SPTA1 PE=1 SV=4	0	0	43.35	0	0	4	0	0	0.70277
CADH7_HUMAN	Cadherin-7 OS=Homo sapiens GN=CDH7 PE=2 SV=2	0	39.84	0	0	2	0	0	2.03822	0
HTRB2_HUMAN	HEAT repeat-containing protein 7B2 OS=Homo sapiens GN=HEATR7B2 PE=2 SV=3	0	0	18	0	0	1	0	0	0.694006
VISL1_HUMAN	Visinin-like protein 1 OS=Homo sapiens GN=VSNL1 PE=1 SV=2	0	0	16.18	0	0	1	0	0	10.9948			Oxidation
DPP9_HUMAN	Dipeptidyl peptidase 9 OS=Homo sapiens GN=DPP9 PE=1 SV=3	0	31.67	0	0	2	0	0	2.66512	0		Oxidation
PLEC1_HUMAN	Plectin-1 OS=Homo sapiens GN=PLEC1 PE=1 SV=3	0	75.34	0	0	4	0	0	0.853971	0
DNLI3_HUMAN	DNA ligase 3 OS=Homo sapiens GN=LIG3 PE=1 SV=2	0	0	16.55	0	0	1	0	0	1.98216			Oxidation
CDKL5_HUMAN	Cyclin-dependent kinase-like 5 OS=Homo sapiens GN=CDKL5 PE=1 SV=1	0	19.13	0	0	2	0	0	1.65049	0
KHNYN_HUMAN	Protein KHNYN OS=Homo sapiens GN=KHNYN PE=1 SV=2	0	0	19.12	0	0	1	0	0	2.0649			Oxidation
TRPM2_HUMAN	Transient receptor potential cation channel subfamily M member 2 OS=Homo sapiens GN=TRPM2 PE=1 SV=2	0	24.43	0	0	1	0	0	0.465735	0		Oxidation
ANGE2_HUMAN	Protein angel homolog 2 OS=Homo sapiens GN=ANGEL2 PE=2 SV=1	0	20.04	0	0	1	0	0	1.28676	0
CCNE2_HUMAN	G1/S-specific cyclin-E2 OS=Homo sapiens GN=CCNE2 PE=1 SV=1	0	0	16.41	0	0	1	0	0	5.44554			Carbamidomethyl
FLNC_HUMAN	Filamin-C OS=Homo sapiens GN=FLNC PE=1 SV=3	0	0	63.72	0	0	15	0	0	1.72477
BPTF_HUMAN	Nucleosome-remodeling factor subunit BPTF OS=Homo sapiens GN=BPTF PE=1 SV=3	0	0	90.55	0	0	32	0	0	2.19961			Oxidation
CC134_HUMAN	Coiled-coil domain-containing protein 134 OS=Homo sapiens GN=CCDC134 PE=1 SV=1	0	0	16.98	0	0	1	0	0	5.24017
IN4L1_HUMAN	Integrator complex subunit 4-like protein 1 OS=Homo sapiens GN=INTS4L1 PE=2 SV=1	0	0	15.68	0	0	1	0	0	3.87244
SC5A7_HUMAN	High affinity choline transporter 1 OS=Homo sapiens GN=SLC5A7 PE=2 SV=1	0	0	20.62	0	0	1	0	0	2.06897			Oxidation
KRT34_HUMAN	Keratin, type I cuticular Ha4 OS=Homo sapiens GN=KRT34 PE=1 SV=2	0	0	272.22	0	0	5	0	0	11.0092			Carbamidomethyl
MSL1_HUMAN	Male-specific lethal 1 homolog OS=Homo sapiens GN=MSL1 PE=1 SV=2	0	0	15.32	0	0	2	0	0	1.4658			Oxidation
EBLN2_HUMAN	Endogenous Borna-like N element-2 OS=Homo sapiens GN=GK006 PE=1 SV=1	0	0	32.92	0	0	2	0	0	10.2941			Carbamidomethyl
WTIP_HUMAN	Wilms tumor protein 1-interacting protein OS=Homo sapiens GN=WTIP PE=2 SV=2	0	0	15.87	0	0	1	0	0	1.37615
MCEM1_HUMAN	Mast cell-expressed membrane protein 1 OS=Homo sapiens GN=MCEMP1 PE=1 SV=1	0	0	19.68	0	0	1	0	0	2.6738
ARP3C_HUMAN	Actin-related protein 3C OS=Homo sapiens GN=ACTR3C PE=2 SV=1	0	0	26.14	0	0	1	0	0	5.71429
NEC2_HUMAN	Neuroendocrine convertase 2 OS=Homo sapiens GN=PCSK2 PE=2 SV=2	0	23.86	0	0	1	0	0	2.97806	0		Oxidation
ACTN1_HUMAN	Alpha-actinin-1 OS=Homo sapiens GN=ACTN1 PE=1 SV=2	0	0	148.07	0	0	4	0	0	4.4843			Oxidation
MRC1_HUMAN	Macrophage mannose receptor 1 OS=Homo sapiens GN=MRC1 PE=1 SV=1	0	0	15.62	0	0	1	0	0	1.51099
GP156_HUMAN	Probable G-protein coupled receptor 156 OS=Homo sapiens GN=GPR156 PE=2 SV=2	0	22.07	0	0	2	0	0	2.33415	0
DPP3_HUMAN	Dipeptidyl peptidase 3 OS=Homo sapiens GN=DPP3 PE=1 SV=2	0	0	19.07	0	0	1	0	0	2.7137			Carbamidomethyl
SGSM1_HUMAN	Small G protein signaling modulator 1 OS=Homo sapiens GN=SGSM1 PE=1 SV=2	0	0	17.91	0	0	1	0	0	0.958188			Carbamidomethyl, Oxidation
AT8A2_HUMAN	Probable phospholipid-transporting ATPase IB OS=Homo sapiens GN=ATP8A2 PE=2 SV=2	0	37.79	0	0	2	0	0	1.82927	0
T4AF1_HUMAN	Putative TRAF4-associated factor 1 OS=Homo sapiens GN=TRAF4AF1 PE=1 SV=2	0	60.4	73.56	0	2	4	0	6.64557	6.64557
DJC13_HUMAN	DnaJ homolog subfamily C member 13 OS=Homo sapiens GN=DNAJC13 PE=1 SV=4	0	0	16.6	0	0	1	0	0	0.668747			Oxidation
HV108_HUMAN	Ig heavy chain V-I region DOT OS=Homo sapiens PE=1 SV=1	0	0	22.91	0	0	1	0	0	16.6667			Oxidation
CS054_HUMAN	UPF0692 protein C19orf54 OS=Homo sapiens GN=C19orf54 PE=1 SV=1	0	0	18.89	0	0	1	0	0	11.7318
ABCAD_HUMAN	ATP-binding cassette sub-family A member 13 OS=Homo sapiens GN=ABCA13 PE=2 SV=2	0	75.84	0	0	6	0	0	0.61289	0		Oxidation
TASP1_HUMAN	Threonine aspartase 1 OS=Homo sapiens GN=TASP1 PE=1 SV=1	0	0	15.26	0	0	1	0	0	2.38095
SPKAP_HUMAN	A-kinase anchor protein SPHKAP OS=Homo sapiens GN=SPHKAP PE=1 SV=1	0	0	41.67	0	0	5	0	0	1.64706			Carbamidomethyl
F186A_HUMAN	Protein FAM186A OS=Homo sapiens GN=FAM186A PE=2 SV=3	0	0	40.67	0	0	3	0	0	0.850702
ESPL1_HUMAN	Separin OS=Homo sapiens GN=ESPL1 PE=1 SV=2	0	0	15.72	0	0	1	0	0	0.801887
ANKH1_HUMAN	Ankyrin repeat and KH domain-containing protein 1 OS=Homo sapiens GN=ANKHD1 PE=1 SV=1	0	0	33.83	0	0	2	0	0	0.629426
O14A2_HUMAN	Olfactory receptor 14A2 OS=Homo sapiens GN=OR14A2 PE=2 SV=2	0	0	15.07	0	0	1	0	0	6.36943			Oxidation
ITB1_HUMAN	Integrin beta-1 OS=Homo sapiens GN=ITGB1 PE=1 SV=2	0	0	21.13	0	0	2	0	0	1.37845			Oxidation
TVA3_HUMAN	T-cell receptor alpha chain V region PY14 OS=Homo sapiens PE=1 SV=1	0	22.05	0	0	1	0	0	14.0741	0
BRCA1_HUMAN	Breast cancer type 1 susceptibility protein OS=Homo sapiens GN=BRCA1 PE=1 SV=2	0	34.89	0	0	2	0	0	1.3956	0		Oxidation
AT11C_HUMAN	Probable phospholipid-transporting ATPase IG OS=Homo sapiens GN=ATP11C PE=1 SV=3	0	19.09	0	0	1	0	0	1.76678	0		Carbamidomethyl
ZCHC2_HUMAN	Zinc finger CCHC domain-containing protein 2 OS=Homo sapiens GN=ZCCHC2 PE=1 SV=6	0	0	16.51	0	0	1	0	0	0.764007
LRRC7_HUMAN	Leucine-rich repeat-containing protein 7 OS=Homo sapiens GN=LRRC7 PE=1 SV=1	0	0	48.19	0	0	5	0	0	1.30124			Oxidation
WNT5B_HUMAN	Protein Wnt-5b OS=Homo sapiens GN=WNT5B PE=2 SV=2	0	22.74	0	0	1	0	0	5.29248	0
F174A_HUMAN	Membrane protein FAM174A OS=Homo sapiens GN=FAM174A PE=2 SV=1	0	0	20.07	0	0	2	0	0	4.73684
RTN2_HUMAN	Reticulon-2 OS=Homo sapiens GN=RTN2 PE=2 SV=1	0	19.69	0	0	1	0	0	2.20183	0
MBB1A_HUMAN	Myb-binding protein 1A OS=Homo sapiens GN=MYBBP1A PE=1 SV=2	0	0	61.9	0	0	3	0	0	3.23795			Oxidation
ARF5_HUMAN	ADP-ribosylation factor 5 OS=Homo sapiens GN=ARF5 PE=1 SV=2	0	0	59.58	0	0	1	0	0	5.55556
APRV1_HUMAN	Retroviral-like aspartic protease 1 OS=Homo sapiens GN=ASPRV1 PE=1 SV=1	0	0	43.48	0	0	2	0	0	13.1195
EPC1_HUMAN	Enhancer of polycomb homolog 1 OS=Homo sapiens GN=EPC1 PE=1 SV=1	0	0	18.15	0	0	1	0	0	3.4689			Oxidation
ZN783_HUMAN	Protein ZNF783 OS=Homo sapiens GN=ZNF783 PE=1 SV=1	0	0	20.72	0	0	1	0	0	3.91459
K2C6B_HUMAN	Keratin, type II cytoskeletal 6B OS=Homo sapiens GN=KRT6B PE=1 SV=5	0	353.62	0	0	40	0	0	10.2837	0
CCNB2_HUMAN	G2/mitotic-specific cyclin-B2 OS=Homo sapiens GN=CCNB2 PE=1 SV=1	0	22.6	0	0	1	0	0	1.50754	0
LRP5_HUMAN	Low-density lipoprotein receptor-related protein 5 OS=Homo sapiens GN=LRP5 PE=1 SV=2	0	0	17.13	0	0	1	0	0	1.30031
JMJD7_HUMAN	JmjC domain-containing protein 7 OS=Homo sapiens GN=JMJD7 PE=2 SV=1	0	0	18.07	0	0	1	0	0	6.32911			Oxidation
SPT18_HUMAN	Spermatogenesis-associated protein 18 OS=Homo sapiens GN=SPATA18 PE=1 SV=1	0	0	43.81	0	0	2	0	0	3.71747
FSCB_HUMAN	Fibrous sheath CABYR-binding protein OS=Homo sapiens GN=FSCB PE=2 SV=2	0	0	37.38	0	0	3	0	0	3.10633
PLEK_HUMAN	Pleckstrin OS=Homo sapiens GN=PLEK PE=1 SV=2	0	0	27.22	0	0	1	0	0	7.42857
SYCP1_HUMAN	Synaptonemal complex protein 1 OS=Homo sapiens GN=SYCP1 PE=1 SV=2	0	51.41	0	0	5	0	0	2.76639	0
SOLO_HUMAN	Protein SOLO OS=Homo sapiens GN=SOLO PE=1 SV=3	0	36.61	0	0	2	0	0	1.25082	0
W19L9_HUMAN	Putative WBSCR19-like protein 9 OS=Homo sapiens PE=5 SV=1	0	0	23.34	0	0	1	0	0	10.0962			Carbamidomethyl, Oxidation
INT1_HUMAN	Integrator complex subunit 1 OS=Homo sapiens GN=INTS1 PE=1 SV=2	0	0	49.03	0	0	3	0	0	1.78082
YR010_HUMAN	Putative uncharacterized protein ENSP00000344348 OS=Homo sapiens PE=2 SV=2	0	0	16.32	0	0	1	0	0	3.03797			Oxidation
FBX46_HUMAN	F-box only protein 46 OS=Homo sapiens GN=FBXO46 PE=1 SV=2	0	20.83	18.77	0	1	1	0	1.39319	3.25077		Carbamidomethyl
ZN200_HUMAN	Zinc finger protein 200 OS=Homo sapiens GN=ZNF200 PE=2 SV=2	0	0	33.71	0	0	3	0	0	5.56962
DNHD1_HUMAN	Dynein heavy chain domain-containing protein 1 OS=Homo sapiens GN=DNHD1 PE=1 SV=2	0	0	84.59	0	0	12	0	0	0.94677
KATL1_HUMAN	Katanin p60 ATPase-containing subunit A-like 1 OS=Homo sapiens GN=KATNAL1 PE=2 SV=1	0	38.34	0	0	2	0	0	3.46939	0
LETM1_HUMAN	LETM1 and EF-hand domain-containing protein 1, mitochondrial OS=Homo sapiens GN=LETM1 PE=1 SV=1	0	0	16.07	0	0	1	0	0	3.65359			Oxidation
ZN563_HUMAN	Zinc finger protein 563 OS=Homo sapiens GN=ZNF563 PE=2 SV=1	0	0	15.2	0	0	1	0	0	3.78151			Carbamidomethyl
ZN778_HUMAN	Zinc finger protein 778 OS=Homo sapiens GN=ZNF778 PE=2 SV=2	0	0	18.56	0	0	1	0	0	3.49345			Carbamidomethyl
PRO_HTL32	Gag-Pro polyprotein OS=Human T-cell leukemia virus 3 (strain 2026ND) GN=gag-pro PE=3 SV=3	0	56.35	0	0	4	0	0	5.82192	0		Carbamidomethyl, Oxidation
PCD19_HUMAN	Protocadherin-19 OS=Homo sapiens GN=PCDH19 PE=1 SV=3	0	22.65	0	0	1	0	0	2.00348	0		Oxidation
IRS4_HUMAN	Insulin receptor substrate 4 OS=Homo sapiens GN=IRS4 PE=1 SV=1	0	0	23.84	0	0	1	0	0	0.954654			Carbamidomethyl
CRCM1_HUMAN	Calcium release-activated calcium channel protein 1 OS=Homo sapiens GN=ORAI1 PE=1 SV=2	0	0	15.67	0	0	1	0	0	5.31561
DQB1_HUMAN	HLA class II histocompatibility antigen, DQ beta 1 chain OS=Homo sapiens GN=HLA-DQB1 PE=1 SV=2	0	24.72	0	0	1	0	0	1.91571	0
TRHY_HUMAN	Trichohyalin OS=Homo sapiens GN=TCHH PE=1 SV=2	0	0	36.71	0	0	2	0	0	0.926402
TDRD6_HUMAN	Tudor domain-containing protein 6 OS=Homo sapiens GN=TDRD6 PE=2 SV=2	0	33.25	15.65	0	5	4	0	1.04962	0.429389		Oxidation	Oxidation
LIGO3_HUMAN	Leucine-rich repeat and immunoglobulin-like domain-containing nogo receptor-interacting protein 3 OS=Homo sapiens GN=LINGO3 PE=2 SV=1	0	19.25	0	0	1	0	0	2.36486	0
ELOA1_HUMAN	Transcription elongation factor B polypeptide 3 OS=Homo sapiens GN=TCEB3 PE=1 SV=2	0	0	17.18	0	0	1	0	0	1.00251			Oxidation
SEP13_HUMAN	Septin-13 OS=Homo sapiens GN=SEPT13 PE=2 SV=2	0	22.26	0	0	1	0	0	1.75439	0
TPPP3_HUMAN	Tubulin polymerization-promoting protein family member 3 OS=Homo sapiens GN=TPPP3 PE=1 SV=1	0	0	15.55	0	0	1	0	0	9.09091			Carbamidomethyl
MS4A7_HUMAN	Membrane-spanning 4-domains subfamily A member 7 OS=Homo sapiens GN=MS4A7 PE=1 SV=1	0	0	17.06	0	0	1	0	0	7.08333			Oxidation
DMXL1_HUMAN	DmX-like protein 1 OS=Homo sapiens GN=DMXL1 PE=1 SV=3	0	0	16.38	0	0	1	0	0	0.264288			Oxidation
PDS5A_HUMAN	Sister chromatid cohesion protein PDS5 homolog A OS=Homo sapiens GN=PDS5A PE=1 SV=1	0	0	15.45	0	0	1	0	0	2.01945			Carbamidomethyl
NGRN_HUMAN	Neugrin OS=Homo sapiens GN=NGRN PE=2 SV=1	0	20.45	0	0	1	0	0	4.10959	0		Oxidation
TT21A_HUMAN	Tetratricopeptide repeat protein 21A OS=Homo sapiens GN=TTC21A PE=2 SV=3	0	25.7	0	0	1	0	0	1.21212	0		Oxidation
RPA2_HUMAN	DNA-directed RNA polymerase I subunit RPA2 OS=Homo sapiens GN=POLR1B PE=1 SV=2	0	38.06	47.46	0	2	2	0	2.37885	0.969163		Carbamidomethyl	Carbamidomethyl
PRDM6_HUMAN	Putative histone-lysine N-methyltransferase PRDM6 OS=Homo sapiens GN=PRDM6 PE=2 SV=2	0	33.05	0	0	2	0	0	5.37815	0
CMTA2_HUMAN	Calmodulin-binding transcription activator 2 OS=Homo sapiens GN=CAMTA2 PE=1 SV=3	0	19.14	0	0	1	0	0	0.998336	0
SYNE1_HUMAN	Nesprin-1 OS=Homo sapiens GN=SYNE1 PE=1 SV=3	0	0	123.35	0	0	12	0	0	0.818461
S12A4_HUMAN	Solute carrier family 12 member 4 OS=Homo sapiens GN=SLC12A4 PE=1 SV=2	0	38.67	0	0	2	0	0	2.39631	0
ANKR6_HUMAN	Ankyrin repeat domain-containing protein 6 OS=Homo sapiens GN=ANKRD6 PE=1 SV=2	0	0	19.7	0	0	1	0	0	2.61348
SAMD9_HUMAN	Sterile alpha motif domain-containing protein 9 OS=Homo sapiens GN=SAMD9 PE=1 SV=1	0	0	34.11	0	0	2	0	0	1.13279
K1H1_HUMAN	Keratin, type I cuticular Ha1 OS=Homo sapiens GN=KRT31 PE=1 SV=3	0	0	360.63	0	0	8	0	0	17.3077			Carbamidomethyl
KPCD1_HUMAN	Serine/threonine-protein kinase D1 OS=Homo sapiens GN=PRKD1 PE=1 SV=2	0	0	17.48	0	0	2	0	0	1.09649			Carbamidomethyl
JHD2C_HUMAN	Probable JmjC domain-containing histone demethylation protein 2C OS=Homo sapiens GN=JMJD1C PE=1 SV=2	0	0	51.21	0	0	5	0	0	1.29921
GOGA3_HUMAN	Golgin subfamily A member 3 OS=Homo sapiens GN=GOLGA3 PE=1 SV=2	0	0	37.57	0	0	2	0	0	1.60214			Oxidation
PALLD_HUMAN	Palladin OS=Homo sapiens GN=PALLD PE=1 SV=2	0	0	66.4	0	0	3	0	0	2.09689
NUP98_HUMAN	Nuclear pore complex protein Nup98-Nup96 OS=Homo sapiens GN=NUP98 PE=1 SV=3	0	0	16.52	0	0	1	0	0	0.636206			Carbamidomethyl
APC1_HUMAN	Anaphase-promoting complex subunit 1 OS=Homo sapiens GN=ANAPC1 PE=1 SV=1	0	0	18.68	0	0	1	0	0	0.514403			Oxidation
RGN_HUMAN	Regucalcin OS=Homo sapiens GN=RGN PE=1 SV=1	0	24.93	0	0	1	0	0	6.02007	0		Carbamidomethyl
AK1BF_HUMAN	Putative aldo-keto reductase family 1 member B15 OS=Homo sapiens GN=AKR1B15 PE=3 SV=1	0	0	16.12	0	0	1	0	0	6.97674			Oxidation
WDR33_HUMAN	WD repeat-containing protein 33 OS=Homo sapiens GN=WDR33 PE=1 SV=2	0	41.82	0	0	3	0	0	2.99401	0		Oxidation
MTL14_HUMAN	Methyltransferase-like protein 14 OS=Homo sapiens GN=METTL14 PE=1 SV=2	0	0	17.1	0	0	1	0	0	2.63158			Carbamidomethyl, Oxidation
RPKL1_HUMAN	Ribosomal protein S6 kinase-like 1 OS=Homo sapiens GN=RPS6KL1 PE=2 SV=1	0	29.49	37.27	0	1	2	0	2.18579	4.00729
WWOX_HUMAN	WW domain-containing oxidoreductase OS=Homo sapiens GN=WWOX PE=1 SV=1	0	0	15.69	0	0	1	0	0	2.41546
CO6A5_HUMAN	Collagen alpha-5(VI) chain OS=Homo sapiens GN=COL29A1 PE=1 SV=1	0	49.59	42.64	0	5	4	0	1.45315	1.45315
CADH1_HUMAN	Cadherin-1 OS=Homo sapiens GN=CDH1 PE=1 SV=3	0	22.07	19.13	0	1	1	0	1.02041	1.02041
GP125_HUMAN	Probable G-protein coupled receptor 125 OS=Homo sapiens GN=GPR125 PE=1 SV=2	0	19.61	0	0	1	0	0	1.514	0		Carbamidomethyl
ST1B1_HUMAN	Sulfotransferase family cytosolic 1B member 1 OS=Homo sapiens GN=SULT1B1 PE=1 SV=2	0	42.65	0	0	2	0	0	9.12162	0		Oxidation
ZSWM6_HUMAN	Zinc finger SWIM domain-containing protein 6 OS=Homo sapiens GN=ZSWIM6 PE=2 SV=2	0	0	45.7	0	0	2	0	0	2.13992
UBP34_HUMAN	Ubiquitin carboxyl-terminal hydrolase 34 OS=Homo sapiens GN=USP34 PE=1 SV=2	0	50.48	80.79	0	4	7	0	0.930626	1.57924			Oxidation
ZFR2_HUMAN	Zinc finger RNA-binding protein 2 OS=Homo sapiens GN=ZFR2 PE=2 SV=3	0	0	40.98	0	0	2	0	0	3.08839			Oxidation
RG9D3_HUMAN	RNA (guanine-9-)-methyltransferase domain-containing protein 3 OS=Homo sapiens GN=RG9MTD3 PE=2 SV=1	0	0	18.77	0	0	1	0	0	2.21519
FILA_HUMAN	Filaggrin OS=Homo sapiens GN=FLG PE=1 SV=3	0	0	62.23	0	0	2	0	0	0.787983
ZN275_HUMAN	Zinc finger protein 275 OS=Homo sapiens GN=ZNF275 PE=2 SV=1	0	0	16.41	0	0	1	0	0	3.93013			Carbamidomethyl, Oxidation
PTC2_HUMAN	Protein patched homolog 2 OS=Homo sapiens GN=PTCH2 PE=2 SV=2	0	0	15.87	0	0	1	0	0	1.82876			Oxidation
MTHSD_HUMAN	Methenyltetrahydrofolate synthase domain-containing protein OS=Homo sapiens GN=MTHFSD PE=1 SV=2	0	19.49	16.59	0	1	2	0	2.08877	2.08877
LAMB1_HUMAN	Laminin subunit beta-1 OS=Homo sapiens GN=LAMB1 PE=1 SV=1	0	0	16.55	0	0	1	0	0	0.951848			Carbamidomethyl
MEF2A_HUMAN	Myocyte-specific enhancer factor 2A OS=Homo sapiens GN=MEF2A PE=1 SV=1	0	0	17.26	0	0	1	0	0	2.36686
SYCC_HUMAN	Cysteinyl-tRNA synthetase, cytoplasmic OS=Homo sapiens GN=CARS PE=1 SV=3	0	76.56	60.8	0	7	5	0	6.95187	4.81283		Carbamidomethyl, Oxidation	Carbamidomethyl, Oxidation
ACLY_HUMAN	ATP-citrate synthase OS=Homo sapiens GN=ACLY PE=1 SV=3	0	0	16.56	0	0	1	0	0	1.7257			Carbamidomethyl
CILP1_HUMAN	Cartilage intermediate layer protein 1 OS=Homo sapiens GN=CILP PE=1 SV=3	0	32.55	0	0	3	0	0	1.94257	0
WDR70_HUMAN	WD repeat-containing protein 70 OS=Homo sapiens GN=WDR70 PE=1 SV=1	0	32.43	0	0	2	0	0	1.98777	0
PEPL_HUMAN	Periplakin OS=Homo sapiens GN=PPL PE=1 SV=3	0	0	72.43	0	0	5	0	0	2.05011
APEX1_HUMAN	DNA-(apurinic or apyrimidinic site) lyase OS=Homo sapiens GN=APEX1 PE=1 SV=2	0	0	32.66	0	0	2	0	0	7.54717			Carbamidomethyl
PRD11_HUMAN	PR domain-containing protein 11 OS=Homo sapiens GN=PRDM11 PE=2 SV=1	0	0	15.87	0	0	1	0	0	2.38095
FHOD1_HUMAN	FH1/FH2 domain-containing protein 1 OS=Homo sapiens GN=FHOD1 PE=1 SV=3	0	35.88	0	0	2	0	0	1.37457	0
CONA1_HUMAN	Collagen alpha-1(XXIII) chain OS=Homo sapiens GN=COL23A1 PE=1 SV=1	0	0	15.01	0	0	1	0	0	2.40741
PLXB2_HUMAN	Plexin-B2 OS=Homo sapiens GN=PLXNB2 PE=1 SV=3	0	56.25	0	0	4	0	0	1.79543	0
CP088_HUMAN	Protein C16orf88 OS=Homo sapiens GN=C16orf88 PE=1 SV=1	0	0	16.26	0	0	1	0	0	3.27511
ANPRB_HUMAN	Atrial natriuretic peptide receptor 2 OS=Homo sapiens GN=NPR2 PE=1 SV=1	0	0	17.28	0	0	1	0	0	1.81471			Oxidation
MK03_HUMAN	Mitogen-activated protein kinase 3 OS=Homo sapiens GN=MAPK3 PE=1 SV=4	0	20.65	0	0	1	0	0	3.95778	0		Oxidation
MRCKA_HUMAN	Serine/threonine-protein kinase MRCK alpha OS=Homo sapiens GN=CDC42BPA PE=1 SV=1	0	0	15.14	0	0	1	0	0	1.15473
ZN594_HUMAN	Zinc finger protein 594 OS=Homo sapiens GN=ZNF594 PE=2 SV=3	0	63.01	0	0	6	0	0	3.59356	0
PKHA2_HUMAN	Pleckstrin homology domain-containing family A member 2 OS=Homo sapiens GN=PLEKHA2 PE=1 SV=2	0	0	19.71	0	0	1	0	0	1.64706
SSH2_HUMAN	Protein phosphatase Slingshot homolog 2 OS=Homo sapiens GN=SSH2 PE=1 SV=1	0	0	23.09	0	0	1	0	0	1.33521
SGSM2_HUMAN	Small G protein signaling modulator 2 OS=Homo sapiens GN=SGSM2 PE=1 SV=4	0	22.85	0	0	1	0	0	1.98807	0		Oxidation
EPIPL_HUMAN	Epiplakin OS=Homo sapiens GN=EPPK1 PE=1 SV=2	0	0	55.7	0	0	3	0	0	0.746562
ZMYM4_HUMAN	Zinc finger MYM-type protein 4 OS=Homo sapiens GN=ZMYM4 PE=1 SV=1	0	0	16.83	0	0	2	0	0	0.710594			Oxidation
LRC47_HUMAN	Leucine-rich repeat-containing protein 47 OS=Homo sapiens GN=LRRC47 PE=1 SV=1	0	0	15.02	0	0	1	0	0	3.60206			Carbamidomethyl
RHG01_HUMAN	Rho GTPase-activating protein 1 OS=Homo sapiens GN=ARHGAP1 PE=1 SV=1	0	0	17.89	0	0	1	0	0	4.32802
KS6A3_HUMAN	Ribosomal protein S6 kinase alpha-3 OS=Homo sapiens GN=RPS6KA3 PE=1 SV=1	0	37.88	0	0	5	0	0	2.83784	0
CABP1_HUMAN	Calcium-binding protein 1 OS=Homo sapiens GN=CABP1 PE=1 SV=4	0	19.73	0	0	1	0	0	1.89189	0
PKP1_HUMAN	Plakophilin-1 OS=Homo sapiens GN=PKP1 PE=1 SV=2	0	51.91	0	0	3	0	0	2.81124	0
PSME4_HUMAN	Proteasome activator complex subunit 4 OS=Homo sapiens GN=PSME4 PE=1 SV=2	0	0	55.98	0	0	5	0	0	2.82149
COBL_HUMAN	Protein cordon-bleu OS=Homo sapiens GN=COBL PE=1 SV=2	0	0	15.45	0	0	1	0	0	1.58604
LASS2_HUMAN	LAG1 longevity assurance homolog 2 OS=Homo sapiens GN=LASS2 PE=1 SV=1	0	19.56	0	0	1	0	0	6.84211	0
MATN1_HUMAN	Cartilage matrix protein OS=Homo sapiens GN=MATN1 PE=1 SV=1	0	0	16.19	0	0	1	0	0	2.21774			Oxidation
SYNRG_HUMAN	Synergin gamma OS=Homo sapiens GN=SYNRG PE=1 SV=2	0	0	44.82	0	0	6	0	0	1.06545
ADA_HUMAN	Adenosine deaminase OS=Homo sapiens GN=ADA PE=1 SV=3	0	0	16.5	0	0	1	0	0	6.06061			Oxidation
PREP_HUMAN	Presequence protease, mitochondrial OS=Homo sapiens GN=PITRM1 PE=1 SV=2	0	0	18.01	0	0	1	0	0	1.73578			Carbamidomethyl
FDXA1_HUMAN	Ferredoxin-fold anticodon-binding domain-containing protein 1 OS=Homo sapiens GN=FDXACB1 PE=2 SV=3	0	0	18.48	0	0	1	0	0	2.08333			Oxidation
VA0D1_HUMAN	V-type proton ATPase subunit d 1 OS=Homo sapiens GN=ATP6V0D1 PE=1 SV=1	0	0	15.59	0	0	1	0	0	5.12821			Carbamidomethyl
ZBT7B_HUMAN	Zinc finger and BTB domain-containing protein 7B OS=Homo sapiens GN=ZBTB7B PE=1 SV=2	0	0	17.27	0	0	1	0	0	1.2987
TSYL1_HUMAN	Testis-specific Y-encoded-like protein 1 OS=Homo sapiens GN=TSPYL1 PE=1 SV=3	0	32.93	0	0	2	0	0	3.20366	0
FACD2_HUMAN	Fanconi anemia group D2 protein OS=Homo sapiens GN=FANCD2 PE=1 SV=1	0	31.79	0	0	2	0	0	1.15568	0
TTC6_HUMAN	Tetratricopeptide repeat protein 6 OS=Homo sapiens GN=TTC6 PE=2 SV=1	0	0	40.02	0	0	3	0	0	2.88462			Carbamidomethyl, Oxidation
O51V1_HUMAN	Olfactory receptor 51V1 OS=Homo sapiens GN=OR51V1 PE=2 SV=2	0	33.62	0	0	5	0	0	4.98442	0
PAPL_HUMAN	Iron/zinc purple acid phosphatase-like protein OS=Homo sapiens GN=PAPL PE=2 SV=2	0	0	32.57	0	0	3	0	0	3.65297			Oxidation
CS018_HUMAN	Uncharacterized protein C19orf18 OS=Homo sapiens GN=C19orf18 PE=2 SV=1	0	0	22.99	0	0	1	0	0	10.6977
PI4KA_HUMAN	Phosphatidylinositol 4-kinase alpha OS=Homo sapiens GN=PI4KA PE=1 SV=3	0	0	31.65	0	0	3	0	0	1.17417			Carbamidomethyl
TAP26_HUMAN	Thyroid transcription factor 1-associated protein 26 OS=Homo sapiens GN=CCDC59 PE=1 SV=2	0	0	27.24	0	0	1	0	0	4.56432
SYVM_HUMAN	Valyl-tRNA synthetase, mitochondrial OS=Homo sapiens GN=VARS2 PE=1 SV=2	0	0	37.86	0	0	2	0	0	1.88147			Carbamidomethyl, Oxidation
MAST1_HUMAN	Microtubule-associated serine/threonine-protein kinase 1 OS=Homo sapiens GN=MAST1 PE=1 SV=2	0	0	16.47	0	0	1	0	0	0.636943
RASA1_HUMAN	Ras GTPase-activating protein 1 OS=Homo sapiens GN=RASA1 PE=1 SV=1	0	19.66	0	0	1	0	0	1.62369	0
DAPLE_HUMAN	Protein Daple OS=Homo sapiens GN=CCDC88C PE=1 SV=2	0	0	69.67	0	0	4	0	0	2.5641
MABP1_HUMAN	Mitogen-activated protein kinase-binding protein 1 OS=Homo sapiens GN=MAPKBP1 PE=2 SV=4	0	0	47.59	0	0	3	0	0	2.84016			Carbamidomethyl
PAK1_HUMAN	Serine/threonine-protein kinase PAK 1 OS=Homo sapiens GN=PAK1 PE=1 SV=2	0	0	18.17	0	0	1	0	0	2.38532
KRT86_HUMAN	Keratin, type II cuticular Hb6 OS=Homo sapiens GN=KRT86 PE=1 SV=1	0	0	259.27	0	0	10	0	0	12.5514			Carbamidomethyl, Oxidation
NFH_HUMAN	Neurofilament heavy polypeptide OS=Homo sapiens GN=NEFH PE=1 SV=4	0	0	16.27	0	0	1	0	0	1.46199			Oxidation
MLH1_HUMAN	DNA mismatch repair protein Mlh1 OS=Homo sapiens GN=MLH1 PE=1 SV=1	0	0	17.35	0	0	1	0	0	1.19048
SYGP1_HUMAN	Ras GTPase-activating protein SynGAP OS=Homo sapiens GN=SYNGAP1 PE=1 SV=4	0	0	55.33	0	0	3	0	0	3.49963			Oxidation
INP5E_HUMAN	72 kDa inositol polyphosphate 5-phosphatase OS=Homo sapiens GN=INPP5E PE=1 SV=2	0	0	16.4	0	0	1	0	0	2.32919			Oxidation
CA125_HUMAN	Uncharacterized protein C1orf125 OS=Homo sapiens GN=C1orf125 PE=1 SV=1	0	0	57.71	0	0	3	0	0	2.47036
SRRM3_HUMAN	Serine/arginine repetitive matrix protein 3 OS=Homo sapiens GN=SRRM3 PE=2 SV=4	0	0	19.59	0	0	1	0	0	1.17253
TNR6A_HUMAN	Trinucleotide repeat-containing gene 6A protein OS=Homo sapiens GN=TNRC6A PE=1 SV=2	0	0	18.21	0	0	1	0	0	0.560652			Oxidation
SMC5_HUMAN	Structural maintenance of chromosomes protein 5 OS=Homo sapiens GN=SMC5 PE=1 SV=2	0	0	44.38	0	0	3	0	0	1.63488
E41L3_HUMAN	Band 4.1-like protein 3 OS=Homo sapiens GN=EPB41L3 PE=1 SV=2	0	38.08	0	0	14	0	0	2.02392	0
COF1_HUMAN	Cofilin-1 OS=Homo sapiens GN=CFL1 PE=1 SV=3	0	0	31.66	0	0	1	0	0	10.241
ITSN1_HUMAN	Intersectin-1 OS=Homo sapiens GN=ITSN1 PE=1 SV=3	0	71.64	76.46	0	10	8	0	3.60256	3.13771		Carbamidomethyl, Oxidation
SMC4_HUMAN	Structural maintenance of chromosomes protein 4 OS=Homo sapiens GN=SMC4 PE=1 SV=2	0	0	45.92	0	0	3	0	0	2.32919
KLH11_HUMAN	Kelch-like protein 11 OS=Homo sapiens GN=KLHL11 PE=1 SV=1	0	0	19	0	0	1	0	0	0.988701
FA81A_HUMAN	Protein FAM81A OS=Homo sapiens GN=FAM81A PE=2 SV=1	0	50.79	0	0	5	0	0	8.76712	0
EI2BA_HUMAN	Translation initiation factor eIF-2B subunit alpha OS=Homo sapiens GN=EIF2B1 PE=1 SV=1	0	0	36.04	0	0	3	0	0	9.83607			Oxidation
TRY1_HUMAN	Trypsin-1 OS=Homo sapiens GN=PRSS1 PE=1 SV=1	0	83.05	0	0	32	0	0	4.04858	0		Oxidation
CA5BL_HUMAN	Putative carbonic anhydrase 5B-like protein OS=Homo sapiens GN=CA5BP PE=5 SV=2	0	0	17.6	0	0	1	0	0	10.7692			Oxidation
KI21B_HUMAN	Kinesin-like protein KIF21B OS=Homo sapiens GN=KIF21B PE=1 SV=2	0	51.32	0	0	5	0	0	1.58827	0
PTN5_HUMAN	Tyrosine-protein phosphatase non-receptor type 5 OS=Homo sapiens GN=PTPN5 PE=1 SV=3	0	0	18.52	0	0	1	0	0	2.30088
ECM1_HUMAN	Extracellular matrix protein 1 OS=Homo sapiens GN=ECM1 PE=1 SV=2	0	0	74.31	0	0	1	0	0	1.85185
SMAG1_HUMAN	Protein Smaug homolog 1 OS=Homo sapiens GN=SAMD4A PE=1 SV=3	0	46.66	0	0	4	0	0	3.34262	0
ENO4_HUMAN	Enolase-like protein ENO4 OS=Homo sapiens GN=ENO4 PE=2 SV=2	0	0	35.88	0	0	2	0	0	3.50318
MCLN1_HUMAN	Mucolipin-1 OS=Homo sapiens GN=MCOLN1 PE=1 SV=1	0	0	21.37	0	0	1	0	0	1.89655
SFTPD_HUMAN	Pulmonary surfactant-associated protein D OS=Homo sapiens GN=SFTPD PE=1 SV=2	0	20.99	17.15	0	1	1	0	2.4	2.4
SNPH_HUMAN	Syntaphilin OS=Homo sapiens GN=SNPH PE=1 SV=2	0	0	18.38	0	0	2	0	0	4.04858			Carbamidomethyl
CEBPZ_HUMAN	CCAAT/enhancer-binding protein zeta OS=Homo sapiens GN=CEBPZ PE=1 SV=2	0	0	16.02	0	0	1	0	0	1.80266			Carbamidomethyl
CN073_HUMAN	SEC6-like protein C14orf73 OS=Homo sapiens GN=C14orf73 PE=2 SV=2	0	0	15.97	0	0	1	0	0	1.66205			Carbamidomethyl
AATM_HUMAN	Aspartate aminotransferase, mitochondrial OS=Homo sapiens GN=GOT2 PE=1 SV=2	0	0	43.12	0	0	2	0	0	5.5814
NEP_HUMAN	Neprilysin OS=Homo sapiens GN=MME PE=1 SV=2	0	0	19.18	0	0	1	0	0	1.2
DYH9_HUMAN	Dynein heavy chain 9, axonemal OS=Homo sapiens GN=DNAH9 PE=1 SV=2	0	0	65.44	0	0	3	0	0	0.802497
OR2V1_HUMAN	Olfactory receptor 2V1 OS=Homo sapiens GN=OR2V1 PE=3 SV=2	0	0	15.25	0	0	1	0	0	1.90476
VWA3A_HUMAN	von Willebrand factor A domain-containing protein 3A OS=Homo sapiens GN=VWA3A PE=2 SV=3	0	0	86.02	0	0	7	0	0	2.87162			Carbamidomethyl
MXRA5_HUMAN	Matrix-remodeling-associated protein 5 OS=Homo sapiens GN=MXRA5 PE=2 SV=2	0	58.58	0	0	4	0	0	1.1669	0		Oxidation
RL12_HUMAN	60S ribosomal protein L12 OS=Homo sapiens GN=RPL12 PE=1 SV=1	0	18.96	0	0	1	0	0	3.0303	0
THTPA_HUMAN	Thiamine-triphosphatase OS=Homo sapiens GN=THTPA PE=1 SV=3	0	19.6	0	0	1	0	0	8.26087	0		Oxidation
DYHC1_HUMAN	Cytoplasmic dynein 1 heavy chain 1 OS=Homo sapiens GN=DYNC1H1 PE=1 SV=5	0	31.81	55.01	0	2	5	0	0.538097	0.688765			Oxidation
RSCA1_HUMAN	Regulatory solute carrier protein family 1 member 1 OS=Homo sapiens GN=RSC1A1 PE=2 SV=1	0	0	15.54	0	0	1	0	0	3.56564			Oxidation
C144C_HUMAN	Coiled-coil domain-containing protein 144C OS=Homo sapiens GN=CCDC144C PE=2 SV=3	0	0	47.49	0	0	3	0	0	2.91027
RBBP9_HUMAN	Putative hydrolase RBBP9 OS=Homo sapiens GN=RBBP9 PE=1 SV=2	0	0	24.02	0	0	1	0	0	9.67742			Carbamidomethyl, Oxidation
SDCG1_HUMAN	Serologically defined colon cancer antigen 1 OS=Homo sapiens GN=SDCCAG1 PE=1 SV=4	0	0	16.08	0	0	1	0	0	1.48699
SLIT1_HUMAN	Slit homolog 1 protein OS=Homo sapiens GN=SLIT1 PE=2 SV=4	0	0	33.31	0	0	2	0	0	1.36897
GOGA1_HUMAN	Golgin subfamily A member 1 OS=Homo sapiens GN=GOLGA1 PE=1 SV=2	0	53.53	0	0	5	0	0	5.60626	0
GDAP1_HUMAN	Ganglioside-induced differentiation-associated protein 1 OS=Homo sapiens GN=GDAP1 PE=1 SV=3	0	0	36.32	0	0	2	0	0	3.07263
NR4A1_HUMAN	Nuclear receptor subfamily 4 group A member 1 OS=Homo sapiens GN=NR4A1 PE=1 SV=1	0	0	15.17	0	0	1	0	0	2.00669			Carbamidomethyl
FLII_HUMAN	Protein flightless-1 homolog OS=Homo sapiens GN=FLII PE=1 SV=2	0	38.44	0	0	2	0	0	1.02443	0
AP3M1_HUMAN	AP-3 complex subunit mu-1 OS=Homo sapiens GN=AP3M1 PE=1 SV=1	0	0	17.71	0	0	1	0	0	4.78469
RYR2_HUMAN	Ryanodine receptor 2 OS=Homo sapiens GN=RYR2 PE=1 SV=2	0	0	73.93	0	0	4	0	0	1.10775			Carbamidomethyl, Oxidation
DYH5_HUMAN	Dynein heavy chain 5, axonemal OS=Homo sapiens GN=DNAH5 PE=1 SV=3	0	37.32	0	0	2	0	0	1.01644	0		Oxidation
SNTA1_HUMAN	Alpha-1-syntrophin OS=Homo sapiens GN=SNTA1 PE=1 SV=1	0	40.38	0	0	2	0	0	3.56436	0
DPOE2_HUMAN	DNA polymerase epsilon subunit 2 OS=Homo sapiens GN=POLE2 PE=1 SV=2	0	0	15.62	0	0	1	0	0	3.98482			Carbamidomethyl
ILDR2_HUMAN	Immunoglobulin-like domain-containing receptor 2 OS=Homo sapiens GN=ILDR2 PE=2 SV=1	0	0	31.74	0	0	2	0	0	3.44288
CAD26_HUMAN	Cadherin-like protein 26 OS=Homo sapiens GN=CDH26 PE=2 SV=3	0	0	26.45	0	0	1	0	0	1.29108
AMPD3_HUMAN	AMP deaminase 3 OS=Homo sapiens GN=AMPD3 PE=1 SV=1	0	0	38.84	0	0	2	0	0	4.56323			Carbamidomethyl
ELAV3_HUMAN	ELAV-like protein 3 OS=Homo sapiens GN=ELAVL3 PE=1 SV=3	0	0	35.17	0	0	3	0	0	4.08719
FUS_HUMAN	RNA-binding protein FUS OS=Homo sapiens GN=FUS PE=1 SV=1	0	0	19.25	0	0	1	0	0	2.09125			Oxidation
TM87B_HUMAN	Transmembrane protein 87B OS=Homo sapiens GN=TMEM87B PE=1 SV=1	0	0	17.45	0	0	1	0	0	3.42342			Carbamidomethyl
PRG4_HUMAN	Proteoglycan 4 OS=Homo sapiens GN=PRG4 PE=1 SV=2	0	43.03	0	0	1	0	0	0.783476	0
LV106_HUMAN	Ig lambda chain V-I region WAH OS=Homo sapiens PE=1 SV=1	0	61.5	0	0	1	0	0	11.9266	0
RGAP1_HUMAN	Rac GTPase-activating protein 1 OS=Homo sapiens GN=RACGAP1 PE=1 SV=1	0	22.12	0	0	1	0	0	1.89873	0		Oxidation
UTP20_HUMAN	Small subunit processome component 20 homolog OS=Homo sapiens GN=UTP20 PE=1 SV=3	0	47.77	0	0	3	0	0	1.36445	0		Carbamidomethyl
TAF6L_HUMAN	TAF6-like RNA polymerase II p300/CBP-associated factor-associated factor 65 kDa subunit 6L OS=Homo sapiens GN=TAF6L PE=1 SV=1	0	32.53	34.01	0	2	2	0	1.92926	1.92926
FRPD1_HUMAN	FERM and PDZ domain-containing protein 1 OS=Homo sapiens GN=FRMPD1 PE=1 SV=1	0	48.7	0	0	2	0	0	1.26743	0
ZN597_HUMAN	Zinc finger protein 597 OS=Homo sapiens GN=ZNF597 PE=2 SV=1	0	29.65	26.45	0	1	1	0	2.12264	2.12264
KV309_HUMAN	Ig kappa chain V-III region VG (Fragment) OS=Homo sapiens PE=1 SV=1	0	45.01	38.98	0	1	1	0	7.82609	7.82609
RHG20_HUMAN	Rho GTPase-activating protein 20 OS=Homo sapiens GN=ARHGAP20 PE=2 SV=2	0	34.51	0	0	2	0	0	1.76322	0		Carbamidomethyl
CAN15_HUMAN	Calpain-15 OS=Homo sapiens GN=SOLH PE=1 SV=1	0	0	19.31	0	0	1	0	0	1.28913
CA134_HUMAN	Putative uncharacterized protein C1orf134 OS=Homo sapiens GN=C1orf134 PE=2 SV=1	0	0	20.56	0	0	1	0	0	7.22892
PCYOX_HUMAN	Prenylcysteine oxidase 1 OS=Homo sapiens GN=PCYOX1 PE=1 SV=3	0	0	129.36	0	0	4	0	0	9.10891			Carbamidomethyl
GTR14_HUMAN	Solute carrier family 2, facilitated glucose transporter member 14 OS=Homo sapiens GN=SLC2A14 PE=2 SV=1	0	0	16.13	0	0	1	0	0	4.23077			Carbamidomethyl, Oxidation
MK13_HUMAN	Mitogen-activated protein kinase 13 OS=Homo sapiens GN=MAPK13 PE=1 SV=1	0	0	15.07	0	0	1	0	0	3.28767
CP250_HUMAN	Centrosome-associated protein CEP250 OS=Homo sapiens GN=CEP250 PE=1 SV=2	0	0	73.34	0	0	3	0	0	1.1466
CELF1_HUMAN	CUGBP Elav-like family member 1 OS=Homo sapiens GN=CELF1 PE=1 SV=2	0	0	23.83	0	0	2	0	0	1.85185			Oxidation
DYH2_HUMAN	Dynein heavy chain 2, axonemal OS=Homo sapiens GN=DNAH2 PE=1 SV=3	0	63.98	0	0	13	0	0	0.948724	0		Oxidation
LBX2_HUMAN	Transcription factor LBX2 OS=Homo sapiens GN=LBX2 PE=2 SV=1	0	0	16.98	0	0	1	0	0	6.56566
GDE_HUMAN	Glycogen debranching enzyme OS=Homo sapiens GN=AGL PE=1 SV=3	0	0	15.09	0	0	1	0	0	0.522193
LGI1_HUMAN	Leucine-rich glioma-inactivated protein 1 OS=Homo sapiens GN=LGI1 PE=1 SV=1	0	35.51	0	0	2	0	0	4.66786	0
ACM2_HUMAN	Muscarinic acetylcholine receptor M2 OS=Homo sapiens GN=CHRM2 PE=1 SV=1	0	20.68	0	0	1	0	0	1.50215	0
FAT1_HUMAN	Protocadherin Fat 1 OS=Homo sapiens GN=FAT1 PE=1 SV=1	0	0	52.28	0	0	3	0	0	0.740741
NAT10_HUMAN	N-acetyltransferase 10 OS=Homo sapiens GN=NAT10 PE=1 SV=1	0	0	15.63	0	0	1	0	0	2.04878
SPRE2_HUMAN	Sprouty-related, EVH1 domain-containing protein 2 OS=Homo sapiens GN=SPRED2 PE=1 SV=2	0	0	18.01	0	0	1	0	0	3.58852
MAGB1_HUMAN	Melanoma-associated antigen B1 OS=Homo sapiens GN=MAGEB1 PE=1 SV=2	0	0	16.37	0	0	1	0	0	3.7464
UACA_HUMAN	Uveal autoantigen with coiled-coil domains and ankyrin repeats OS=Homo sapiens GN=UACA PE=1 SV=2	0	48.64	0	0	3	0	0	1.90678	0
TF3C1_HUMAN	General transcription factor 3C polypeptide 1 OS=Homo sapiens GN=GTF3C1 PE=1 SV=4	0	0	37.74	0	0	2	0	0	1.61214			Carbamidomethyl
UBR1_HUMAN	E3 ubiquitin-protein ligase UBR1 OS=Homo sapiens GN=UBR1 PE=1 SV=1	0	0	31.17	0	0	2	0	0	1.54374
SETBP_HUMAN	SET-binding protein OS=Homo sapiens GN=SETBP1 PE=1 SV=3	0	0	16.73	0	0	1	0	0	0.501253
BLVRB_HUMAN	Flavin reductase OS=Homo sapiens GN=BLVRB PE=1 SV=3	0	21.46	0	0	1	0	0	10.1942	0		Oxidation
ANK3_HUMAN	Ankyrin-3 OS=Homo sapiens GN=ANK3 PE=1 SV=3	0	0	32.94	0	0	2	0	0	0.616861
AT2C1_HUMAN	Calcium-transporting ATPase type 2C member 1 OS=Homo sapiens GN=ATP2C1 PE=1 SV=3	0	0	27.3	0	0	1	0	0	2.39391			Oxidation
CSPG5_HUMAN	Chondroitin sulfate proteoglycan 5 OS=Homo sapiens GN=CSPG5 PE=1 SV=3	0	31.33	0	0	2	0	0	7.24382	0
RIF1_HUMAN	Telomere-associated protein RIF1 OS=Homo sapiens GN=RIF1 PE=1 SV=2	0	0	34	0	0	2	0	0	1.2945
TPM1_HUMAN	Tropomyosin alpha-1 chain OS=Homo sapiens GN=TPM1 PE=1 SV=2	0	46.77	0	0	5	0	0	7.04225	0
NEP1_HUMAN	Probable ribosome biogenesis protein NEP1 OS=Homo sapiens GN=EMG1 PE=1 SV=4	0	35.97	0	0	2	0	0	10.6557	0		Carbamidomethyl, Oxidation
ACHG_HUMAN	Acetylcholine receptor subunit gamma OS=Homo sapiens GN=CHRNG PE=1 SV=2	0	0	16.86	0	0	1	0	0	4.44874			Oxidation
MYLK_HUMAN	Myosin light chain kinase, smooth muscle OS=Homo sapiens GN=MYLK PE=1 SV=4	0	0	15.99	0	0	1	0	0	0.626959
KIF7_HUMAN	Kinesin-like protein KIF7 OS=Homo sapiens GN=KIF7 PE=1 SV=2	0	0	16.49	0	0	1	0	0	1.78704
ACTH_HUMAN	Actin, gamma-enteric smooth muscle OS=Homo sapiens GN=ACTG2 PE=1 SV=1	0	0	24.64	0	0	1	0	0	4.25532
NFAC2_HUMAN	Nuclear factor of activated T-cells, cytoplasmic 2 OS=Homo sapiens GN=NFATC2 PE=1 SV=2	0	0	49.92	0	0	4	0	0	3.56757			Carbamidomethyl
SEP14_HUMAN	Septin-14 OS=Homo sapiens GN=SEPT14 PE=1 SV=2	0	0	18.75	0	0	1	0	0	4.62963			Oxidation
PROM2_HUMAN	Prominin-2 OS=Homo sapiens GN=PROM2 PE=1 SV=1	0	0	22.46	0	0	1	0	0	0.59952
DDX3Y_HUMAN	ATP-dependent RNA helicase DDX3Y OS=Homo sapiens GN=DDX3Y PE=1 SV=2	0	37.16	0	0	2	0	0	4.09091	0
ORC3_HUMAN	Origin recognition complex subunit 3 OS=Homo sapiens GN=ORC3L PE=1 SV=1	0	19.19	0	0	1	0	0	0.843882	0
AL7A1_HUMAN	Alpha-aminoadipic semialdehyde dehydrogenase OS=Homo sapiens GN=ALDH7A1 PE=1 SV=5	0	32.4	0	0	2	0	0	5.00928	0
NEK1_HUMAN	Serine/threonine-protein kinase Nek1 OS=Homo sapiens GN=NEK1 PE=1 SV=2	0	30.38	0	0	2	0	0	2.30525	0		Carbamidomethyl, Oxidation
OVGP1_HUMAN	Oviduct-specific glycoprotein OS=Homo sapiens GN=OVGP1 PE=2 SV=1	0	0	16.11	0	0	1	0	0	2.94985
ATS19_HUMAN	A disintegrin and metalloproteinase with thrombospondin motifs 19 OS=Homo sapiens GN=ADAMTS19 PE=1 SV=2	0	0	18.54	0	0	1	0	0	1.657			Carbamidomethyl, Oxidation
SPTC2_HUMAN	Serine palmitoyltransferase 2 OS=Homo sapiens GN=SPTLC2 PE=1 SV=1	0	47.76	0	0	2	0	0	6.04982	0
CQ054_HUMAN	Uncharacterized protein C17orf54 OS=Homo sapiens GN=C17orf54 PE=2 SV=1	0	0	15.46	0	0	1	0	0	7.80142
ABCC9_HUMAN	ATP-binding cassette sub-family C member 9 OS=Homo sapiens GN=ABCC9 PE=1 SV=2	0	0	17.41	0	0	1	0	0	1.29116			Oxidation
CO9_HUMAN	Complement component C9 OS=Homo sapiens GN=C9 PE=1 SV=2	0	67.77	342.71	0	1	7	0	2.32558	15.0268			Carbamidomethyl
K1683_HUMAN	Uncharacterized protein KIAA1683 OS=Homo sapiens GN=KIAA1683 PE=1 SV=1	0	0	33.41	0	0	2	0	0	1.10169
UBP28_HUMAN	Ubiquitin carboxyl-terminal hydrolase 28 OS=Homo sapiens GN=USP28 PE=1 SV=1	0	0	35.75	0	0	3	0	0	2.87837
Z3H7B_HUMAN	Zinc finger CCCH domain-containing protein 7B OS=Homo sapiens GN=ZC3H7B PE=1 SV=1	0	0	17.83	0	0	1	0	0	0.704935
KRT84_HUMAN	Keratin, type II cuticular Hb4 OS=Homo sapiens GN=KRT84 PE=1 SV=1	0	0	182.83	0	0	9	0	0	6.83333
NCOA3_HUMAN	Nuclear receptor coactivator 3 OS=Homo sapiens GN=NCOA3 PE=1 SV=1	0	0	23.77	0	0	1	0	0	1.19382			Oxidation
ASB14_HUMAN	Ankyrin repeat and SOCS box protein 14 OS=Homo sapiens GN=ASB14 PE=2 SV=2	0	0	22.34	0	0	1	0	0	2.55537			Carbamidomethyl, Oxidation
GNPTA_HUMAN	N-acetylglucosamine-1-phosphotransferase subunits alpha/beta OS=Homo sapiens GN=GNPTAB PE=1 SV=1	0	37.2	0	0	2	0	0	1.91083	0
GCET2_HUMAN	Germinal center B-cell-expressed transcript 2 protein OS=Homo sapiens GN=GCET2 PE=1 SV=1	0	0	15.55	0	0	1	0	0	3.93258			Oxidation
GRK4_HUMAN	G protein-coupled receptor kinase 4 OS=Homo sapiens GN=GRK4 PE=1 SV=3	0	36.12	0	0	2	0	0	5.19031	0		Carbamidomethyl, Oxidation
SYCP2_HUMAN	Synaptonemal complex protein 2 OS=Homo sapiens GN=SYCP2 PE=2 SV=2	0	0	34.75	0	0	5	0	0	1.63399			Oxidation
CENPF_HUMAN	Centromere protein F OS=Homo sapiens GN=CENPF PE=1 SV=2	0	33.65	0	0	2	0	0	0.872274	0
PSB4_HUMAN	Proteasome subunit beta type-4 OS=Homo sapiens GN=PSMB4 PE=1 SV=4	0	0	18.27	0	0	2	0	0	7.57576
MUC16_HUMAN	Mucin-16 OS=Homo sapiens GN=MUC16 PE=1 SV=2	0	0	31.91	0	0	2	0	0	0.185085			Oxidation
EMAL3_HUMAN	Echinoderm microtubule-associated protein-like 3 OS=Homo sapiens GN=EML3 PE=1 SV=1	0	0	20.82	0	0	1	0	0	1.33929
CNTLN_HUMAN	Centlein OS=Homo sapiens GN=CNTLN PE=2 SV=4	0	0	68.42	0	0	4	0	0	3.62989			Oxidation
ABCA5_HUMAN	ATP-binding cassette sub-family A member 5 OS=Homo sapiens GN=ABCA5 PE=2 SV=2	0	0	50.26	0	0	3	0	0	1.58343			Oxidation
DDX4_HUMAN	Probable ATP-dependent RNA helicase DDX4 OS=Homo sapiens GN=DDX4 PE=2 SV=2	0	0	35.79	0	0	2	0	0	4.14365
NET4_HUMAN	Netrin-4 OS=Homo sapiens GN=NTN4 PE=2 SV=2	0	22.46	0	0	1	0	0	1.75159	0
DCPS_HUMAN	Scavenger mRNA-decapping enzyme DcpS OS=Homo sapiens GN=DCPS PE=1 SV=2	0	28.11	0	0	1	0	0	2.07715	0
FAIM2_HUMAN	Fas apoptotic inhibitory molecule 2 OS=Homo sapiens GN=FAIM2 PE=1 SV=1	0	22.61	0	0	2	0	0	3.48101	0
PEX13_HUMAN	Peroxisomal membrane protein PEX13 OS=Homo sapiens GN=PEX13 PE=1 SV=2	0	21.26	0	0	1	0	0	1.48883	0
SYMC_HUMAN	Methionyl-tRNA synthetase, cytoplasmic OS=Homo sapiens GN=MARS PE=1 SV=2	0	47.97	0	0	4	0	0	3.66667	0
WDFY3_HUMAN	WD repeat and FYVE domain-containing protein 3 OS=Homo sapiens GN=WDFY3 PE=1 SV=2	0	51.44	0	0	3	0	0	0.822462	0
EMAL6_HUMAN	Echinoderm microtubule-associated protein-like 6 OS=Homo sapiens GN=EML6 PE=2 SV=2	0	0	19.02	0	0	1	0	0	0.306435
CXA4_HUMAN	Gap junction alpha-4 protein OS=Homo sapiens GN=GJA4 PE=1 SV=3	0	0	15.98	0	0	1	0	0	8.10811			Carbamidomethyl, Oxidation
TEX11_HUMAN	Testis-expressed sequence 11 protein OS=Homo sapiens GN=TEX11 PE=1 SV=3	0	0	24.32	0	0	1	0	0	1.2766			Oxidation
NEXN_HUMAN	Nexilin OS=Homo sapiens GN=NEXN PE=1 SV=1	0	0	38.34	0	0	3	0	0	2.22222
PFD5_HUMAN	Prefoldin subunit 5 OS=Homo sapiens GN=PFDN5 PE=1 SV=2	0	49.12	0	0	3	0	0	11.6883	0
DAPK1_HUMAN	Death-associated protein kinase 1 OS=Homo sapiens GN=DAPK1 PE=1 SV=5	0	0	16.47	0	0	1	0	0	0.909091			Carbamidomethyl
KIF5C_HUMAN	Kinesin heavy chain isoform 5C OS=Homo sapiens GN=KIF5C PE=1 SV=1	0	0	32.07	0	0	8	0	0	2.61233			Oxidation
CP135_HUMAN	Centrosomal protein of 135 kDa OS=Homo sapiens GN=CEP135 PE=1 SV=2	0	23.64	0	0	1	0	0	1.05263	0
ATRX_HUMAN	Transcriptional regulator ATRX OS=Homo sapiens GN=ATRX PE=1 SV=4	0	0	15.29	0	0	1	0	0	0.481541
VP13D_HUMAN	Vacuolar protein sorting-associated protein 13D OS=Homo sapiens GN=VPS13D PE=1 SV=1	0	0	52.31	0	0	3	0	0	0.569866			Carbamidomethyl
ENPP1_HUMAN	Ectonucleotide pyrophosphatase/phosphodiesterase family member 1 OS=Homo sapiens GN=ENPP1 PE=1 SV=2	0	0	16.3	0	0	1	0	0	1.94595			Carbamidomethyl, Oxidation
DIP2B_HUMAN	Disco-interacting protein 2 homolog B OS=Homo sapiens GN=DIP2B PE=1 SV=3	0	0	16	0	0	1	0	0	1.14213
NB5R4_HUMAN	Cytochrome b5 reductase 4 OS=Homo sapiens GN=CYB5R4 PE=1 SV=1	0	23.34	0	0	1	0	0	1.15163	0
TFE2_HUMAN	Transcription factor E2-alpha OS=Homo sapiens GN=TCF3 PE=1 SV=1	0	0	19.85	0	0	1	0	0	3.0581			Oxidation
PEX1_HUMAN	Peroxisome biogenesis factor 1 OS=Homo sapiens GN=PEX1 PE=1 SV=1	0	31.2	0	0	2	0	0	1.55885	0
MYT1L_HUMAN	Myelin transcription factor 1-like protein OS=Homo sapiens GN=MYT1L PE=2 SV=2	0	39.54	0	0	2	0	0	2.86678	0		Carbamidomethyl, Oxidation
HBA_HUMAN	Hemoglobin subunit alpha OS=Homo sapiens GN=HBA1 PE=1 SV=2	0	53.52	0	0	1	0	0	8.4507	0
NTNG2_HUMAN	Netrin-G2 OS=Homo sapiens GN=NTNG2 PE=2 SV=1	0	33.37	0	0	2	0	0	4.5283	0		Carbamidomethyl, Oxidation
MANBA_HUMAN	Beta-mannosidase OS=Homo sapiens GN=MANBA PE=1 SV=3	0	0	31.93	0	0	2	0	0	3.2992
TSYL5_HUMAN	Testis-specific Y-encoded-like protein 5 OS=Homo sapiens GN=TSPYL5 PE=1 SV=2	0	0	15.32	0	0	1	0	0	4.55635			Oxidation
PAK4_HUMAN	Serine/threonine-protein kinase PAK 4 OS=Homo sapiens GN=PAK4 PE=1 SV=1	0	0	15.08	0	0	1	0	0	2.36887			Oxidation
RHG31_HUMAN	Rho GTPase-activating protein 31 OS=Homo sapiens GN=ARHGAP31 PE=1 SV=2	0	24.24	0	0	1	0	0	1.24654	0		Oxidation
FCRL3_HUMAN	Fc receptor-like protein 3 OS=Homo sapiens GN=FCRL3 PE=1 SV=1	0	20.87	0	0	1	0	0	1.63488	0		Carbamidomethyl
PRR11_HUMAN	Proline-rich protein 11 OS=Homo sapiens GN=PRR11 PE=1 SV=1	0	0	46.94	0	0	2	0	0	7.5			Carbamidomethyl
DDIT3_HUMAN	DNA damage-inducible transcript 3 protein OS=Homo sapiens GN=DDIT3 PE=1 SV=1	0	18.91	0	0	1	0	0	5.32544	0
CLVS2_HUMAN	Clavesin-2 OS=Homo sapiens GN=CLVS2 PE=2 SV=1	0	28.91	0	0	1	0	0	6.11621	0		Oxidation
POTEJ_HUMAN	POTE ankyrin domain family member J OS=Homo sapiens GN=POTEJ PE=3 SV=1	0	0	32.51	0	0	2	0	0	2.31214			Carbamidomethyl
CQ097_HUMAN	Uncharacterized protein C17orf97 OS=Homo sapiens GN=C17orf97 PE=2 SV=1	0	0	16.1	0	0	1	0	0	1.766
COPB_HUMAN	Coatomer subunit beta OS=Homo sapiens GN=COPB1 PE=1 SV=3	0	0	38.19	0	0	11	0	0	3.14795			Carbamidomethyl, Oxidation
GLRA3_HUMAN	Glycine receptor subunit alpha-3 OS=Homo sapiens GN=GLRA3 PE=1 SV=2	0	32.56	0	0	2	0	0	6.03448	0		Oxidation
S1PR1_HUMAN	Sphingosine 1-phosphate receptor 1 OS=Homo sapiens GN=S1PR1 PE=1 SV=2	0	36.79	0	0	5	0	0	3.66492	0
ZEP1_HUMAN	Zinc finger protein 40 OS=Homo sapiens GN=HIVEP1 PE=1 SV=3	0	0	41.16	0	0	2	0	0	0.735835
KI26B_HUMAN	Kinesin-like protein KIF26B OS=Homo sapiens GN=KIF26B PE=1 SV=1	0	0	21.26	0	0	1	0	0	0.901328			Carbamidomethyl
EYA2_HUMAN	Eyes absent homolog 2 OS=Homo sapiens GN=EYA2 PE=1 SV=2	0	0	16.74	0	0	1	0	0	2.04461
LC7L3_HUMAN	Luc7-like protein 3 OS=Homo sapiens GN=LUC7L3 PE=1 SV=2	0	0	23.42	0	0	2	0	0	3.47222			Oxidation
TPPC9_HUMAN	Trafficking protein particle complex subunit 9 OS=Homo sapiens GN=TRAPPC9 PE=1 SV=2	0	33.17	0	0	2	0	0	2.00348	0
BIG3_HUMAN	Brefeldin A-inhibited guanine nucleotide-exchange protein 3 OS=Homo sapiens GN=ARFGEF3 PE=1 SV=3	0	0	35.74	0	0	2	0	0	0.826826
CCNG2_HUMAN	Cyclin-G2 OS=Homo sapiens GN=CCNG2 PE=1 SV=1	0	0	15.41	0	0	1	0	0	3.77907
DPYD_HUMAN	Dihydropyrimidine dehydrogenase [NADP+] OS=Homo sapiens GN=DPYD PE=1 SV=2	0	0	15.77	0	0	1	0	0	1.26829
WDR7_HUMAN	WD repeat-containing protein 7 OS=Homo sapiens GN=WDR7 PE=2 SV=2	0	0	16.38	0	0	1	0	0	1.4094
PREX1_HUMAN	Phosphatidylinositol 3,4,5-trisphosphate-dependent Rac exchanger 1 protein OS=Homo sapiens GN=PREX1 PE=1 SV=3	0	0	15.09	0	0	1	0	0	0.964436
MSRB2_HUMAN	Methionine-R-sulfoxide reductase B2, mitochondrial OS=Homo sapiens GN=MSRB2 PE=2 SV=2	0	0	15.43	0	0	1	0	0	4.94505
DDX23_HUMAN	Probable ATP-dependent RNA helicase DDX23 OS=Homo sapiens GN=DDX23 PE=1 SV=3	0	0	16.21	0	0	2	0	0	2.68293
AHNK2_HUMAN	Protein AHNAK2 OS=Homo sapiens GN=AHNAK2 PE=1 SV=2	0	63.71	91.87	0	17	23	0	1.03538	1.36324		Oxidation
IQEC2_HUMAN	IQ motif and SEC7 domain-containing protein 2 OS=Homo sapiens GN=IQSEC2 PE=2 SV=1	0	23.41	0	0	1	0	0	0.744249	0
LRP4_HUMAN	Low-density lipoprotein receptor-related protein 4 OS=Homo sapiens GN=LRP4 PE=2 SV=4	0	0	37.39	0	0	4	0	0	1.15486			Carbamidomethyl, Oxidation
HBB_HUMAN	Hemoglobin subunit beta OS=Homo sapiens GN=HBB PE=1 SV=2	0	144.49	62.83	0	7	1	0	29.932	8.84354
FAT2_HUMAN	Protocadherin Fat 2 OS=Homo sapiens GN=FAT2 PE=1 SV=2	0	0	79.49	0	0	15	0	0	0.804783			Carbamidomethyl
CBX8_HUMAN	Chromobox protein homolog 8 OS=Homo sapiens GN=CBX8 PE=1 SV=3	0	44.2	0	0	12	0	0	3.85604	0
GRP1_HUMAN	RAS guanyl-releasing protein 1 OS=Homo sapiens GN=RASGRP1 PE=1 SV=2	0	39.48	0	0	3	0	0	3.51317	0		Oxidation
VP13C_HUMAN	Vacuolar protein sorting-associated protein 13C OS=Homo sapiens GN=VPS13C PE=1 SV=1	0	31.63	0	0	2	0	0	0.373035	0
ABCBA_HUMAN	ATP-binding cassette sub-family B member 10, mitochondrial OS=Homo sapiens GN=ABCB10 PE=1 SV=2	0	0	52.13	0	0	3	0	0	4.20054
LYSC_HUMAN	Lysozyme C OS=Homo sapiens GN=LYZ PE=1 SV=1	0	0	133	0	0	5	0	0	12.1622
RB6I2_HUMAN	ELKS/Rab6-interacting/CAST family member 1 OS=Homo sapiens GN=ERC1 PE=1 SV=1	0	0	38.31	0	0	4	0	0	2.15054			Oxidation
CIDEC_HUMAN	Cell death activator CIDE-3 OS=Homo sapiens GN=CIDEC PE=2 SV=1	0	0	16.48	0	0	1	0	0	6.30252
K1462_HUMAN	Uncharacterized protein KIAA1462 OS=Homo sapiens GN=KIAA1462 PE=1 SV=3	0	25.13	21.76	0	1	1	0	0.809419	0.809419
KIF1C_HUMAN	Kinesin-like protein KIF1C OS=Homo sapiens GN=KIF1C PE=1 SV=3	0	37.23	0	0	2	0	0	1.72257	0		Oxidation
ADAT1_HUMAN	tRNA-specific adenosine deaminase 1 OS=Homo sapiens GN=ADAT1 PE=2 SV=1	0	0	18.62	0	0	1	0	0	3.18725
AZI2_HUMAN	5-azacytidine-induced protein 2 OS=Homo sapiens GN=AZI2 PE=1 SV=1	0	0	15.78	0	0	1	0	0	4.08163			Oxidation
G6PI_HUMAN	Glucose-6-phosphate isomerase OS=Homo sapiens GN=GPI PE=1 SV=4	0	28.73	0	0	1	0	0	2.68817	0
MORC4_HUMAN	MORC family CW-type zinc finger protein 4 OS=Homo sapiens GN=MORC4 PE=1 SV=2	0	32.53	0	0	3	0	0	3.94877	0
SPIR1_HUMAN	Protein spire homolog 1 OS=Homo sapiens GN=SPIRE1 PE=1 SV=2	0	95.31	54.78	0	4	2	0	4.2328	2.91005
MYOME_HUMAN	Myomegalin OS=Homo sapiens GN=PDE4DIP PE=1 SV=1	0	0	15.72	0	0	1	0	0	0.724638
DYHC2_HUMAN	Cytoplasmic dynein 2 heavy chain 1 OS=Homo sapiens GN=DYNC2H1 PE=1 SV=3	0	0	36.43	0	0	2	0	0	0.626886
RET4_HUMAN	Retinol-binding protein 4 OS=Homo sapiens GN=RBP4 PE=1 SV=3	0	65.47	87.86	0	2	2	0	13.9303	20.398		Carbamidomethyl	Carbamidomethyl
SNX11_HUMAN	Sorting nexin-11 OS=Homo sapiens GN=SNX11 PE=2 SV=2	0	0	15.72	0	0	1	0	0	7.03704
NISCH_HUMAN	Nischarin OS=Homo sapiens GN=NISCH PE=1 SV=3	0	0	16.11	0	0	1	0	0	0.99734			Carbamidomethyl
OR6K3_HUMAN	Olfactory receptor 6K3 OS=Homo sapiens GN=OR6K3 PE=2 SV=2	0	0	43.61	0	0	4	0	0	5.13595
ZN217_HUMAN	Zinc finger protein 217 OS=Homo sapiens GN=ZNF217 PE=1 SV=1	0	36.57	0	0	2	0	0	4.19847	0		Carbamidomethyl, Oxidation
MUC19_HUMAN	Mucin-19 OS=Homo sapiens GN=MUC19 PE=1 SV=2	0	0	41.8	0	0	7	0	0	0.735529			Carbamidomethyl
IF2B3_HUMAN	Insulin-like growth factor 2 mRNA-binding protein 3 OS=Homo sapiens GN=IGF2BP3 PE=1 SV=2	0	0	48.44	0	0	2	0	0	3.79965
CROCC_HUMAN	Rootletin OS=Homo sapiens GN=CROCC PE=1 SV=1	0	0	42.71	0	0	3	0	0	0.892414
WDR86_HUMAN	WD repeat-containing protein 86 OS=Homo sapiens GN=WDR86 PE=5 SV=2	0	0	32.19	0	0	2	0	0	3.86965
NOTC1_HUMAN	Neurogenic locus notch homolog protein 1 OS=Homo sapiens GN=NOTCH1 PE=1 SV=4	0	0	24.12	0	0	2	0	0	0.900196			Carbamidomethyl, Oxidation
GRM4_HUMAN	Metabotropic glutamate receptor 4 OS=Homo sapiens GN=GRM4 PE=1 SV=1	0	0	16.91	0	0	1	0	0	1.64474			Oxidation
RWD2A_HUMAN	RWD domain-containing protein 2A OS=Homo sapiens GN=RWDD2A PE=1 SV=1	0	0	16.3	0	0	1	0	0	4.79452
AKP13_HUMAN	A-kinase anchor protein 13 OS=Homo sapiens GN=AKAP13 PE=1 SV=2	0	0	62.79	0	0	4	0	0	1.42197			Oxidation
LCAP_HUMAN	Leucyl-cystinyl aminopeptidase OS=Homo sapiens GN=LNPEP PE=1 SV=3	0	47.52	0	0	2	0	0	2.73171	0
USBP1_HUMAN	Usher syndrome type-1C protein-binding protein 1 OS=Homo sapiens GN=USHBP1 PE=1 SV=1	0	19.06	0	0	1	0	0	2.9872	0		Oxidation
HEP2_HUMAN	Heparin cofactor 2 OS=Homo sapiens GN=SERPIND1 PE=1 SV=3	0	49.16	19.47	0	2	1	0	4.00802	1.80361
ZN148_HUMAN	Zinc finger protein 148 OS=Homo sapiens GN=ZNF148 PE=1 SV=2	0	0	15.2	0	0	1	0	0	2.39295			Carbamidomethyl
RN150_HUMAN	RING finger protein 150 OS=Homo sapiens GN=RNF150 PE=2 SV=2	0	19.41	0	0	1	0	0	2.96804	0		Oxidation
DCDC5_HUMAN	Doublecortin domain-containing protein 5 OS=Homo sapiens GN=DCDC5 PE=2 SV=2	0	37.03	0	0	2	0	0	4.78395	0		Oxidation
KPCE_HUMAN	Protein kinase C epsilon type OS=Homo sapiens GN=PRKCE PE=1 SV=1	0	0	17.1	0	0	1	0	0	3.25645
SYMM_HUMAN	Methionyl-tRNA synthetase, mitochondrial OS=Homo sapiens GN=MARS2 PE=1 SV=2	0	33.46	0	0	2	0	0	6.74536	0		Oxidation
MTERF_HUMAN	Transcription termination factor, mitochondrial OS=Homo sapiens GN=MTERF PE=1 SV=1	0	19.55	0	0	1	0	0	3.25815	0		Oxidation
MARK4_HUMAN	MAP/microtubule affinity-regulating kinase 4 OS=Homo sapiens GN=MARK4 PE=1 SV=1	0	0	21.91	0	0	1	0	0	1.59574			Oxidation
FA20A_HUMAN	Protein FAM20A OS=Homo sapiens GN=FAM20A PE=2 SV=4	0	47.71	0	0	4	0	0	4.80591	0
LT4R2_HUMAN	Leukotriene B4 receptor 2 OS=Homo sapiens GN=LTB4R2 PE=1 SV=1	0	30.64	0	0	2	0	0	7.96915	0		Carbamidomethyl
SIRT3_HUMAN	NAD-dependent deacetylase sirtuin-3, mitochondrial OS=Homo sapiens GN=SIRT3 PE=1 SV=2	0	0	54.3	0	0	5	0	0	8.02005
DOCK2_HUMAN	Dedicator of cytokinesis protein 2 OS=Homo sapiens GN=DOCK2 PE=1 SV=2	0	0	39.59	0	0	17	0	0	2.18579
GRB10_HUMAN	Growth factor receptor-bound protein 10 OS=Homo sapiens GN=GRB10 PE=1 SV=2	0	0	22.52	0	0	1	0	0	3.367
GDN_HUMAN	Glia-derived nexin OS=Homo sapiens GN=SERPINE2 PE=1 SV=1	0	0	28.53	0	0	1	0	0	5.27638
ZN841_HUMAN	Zinc finger protein 841 OS=Homo sapiens GN=ZNF841 PE=2 SV=1	0	0	15.51	0	0	2	0	0	2.35149			Oxidation
TCAL6_HUMAN	Transcription elongation factor A protein-like 6 OS=Homo sapiens GN=TCEAL6 PE=1 SV=1	0	0	15.08	0	0	2	0	0	8			Carbamidomethyl, Oxidation
EPHB3_HUMAN	Ephrin type-B receptor 3 OS=Homo sapiens GN=EPHB3 PE=1 SV=2	0	0	24	0	0	1	0	0	1.002
CECR2_HUMAN	Cat eye syndrome critical region protein 2 OS=Homo sapiens GN=CECR2 PE=1 SV=2	0	0	15.71	0	0	2	0	0	0.74124
DOP2_HUMAN	Protein dopey-2 OS=Homo sapiens GN=DOPEY2 PE=1 SV=4	0	0	30.59	0	0	2	0	0	0.957354
Z286B_HUMAN	Putative zinc finger protein 286B OS=Homo sapiens GN=ZNF286B PE=5 SV=1	0	0	16.25	0	0	1	0	0	0.957854			Carbamidomethyl
CND1_HUMAN	Condensin complex subunit 1 OS=Homo sapiens GN=NCAPD2 PE=1 SV=3	0	0	36.97	0	0	2	0	0	1.78444			Oxidation
ZBT17_HUMAN	Zinc finger and BTB domain-containing protein 17 OS=Homo sapiens GN=ZBTB17 PE=1 SV=3	0	0	15.39	0	0	1	0	0	2.24159			Oxidation
KIF2A_HUMAN	Kinesin-like protein KIF2A OS=Homo sapiens GN=KIF2A PE=1 SV=3	0	0	34.58	0	0	4	0	0	3.25779
PCDG9_HUMAN	Protocadherin gamma-A9 OS=Homo sapiens GN=PCDHGA9 PE=2 SV=1	0	0	15.86	0	0	1	0	0	1.28755
PCF11_HUMAN	Pre-mRNA cleavage complex 2 protein Pcf11 OS=Homo sapiens GN=PCF11 PE=1 SV=3	0	0	16.19	0	0	1	0	0	0.96463
FAIM1_HUMAN	Fas apoptotic inhibitory molecule 1 OS=Homo sapiens GN=FAIM PE=1 SV=1	0	28.34	0	0	1	0	0	7.26257	0
NR1I3_HUMAN	Nuclear receptor subfamily 1 group I member 3 OS=Homo sapiens GN=NR1I3 PE=1 SV=2	0	26.18	0	0	1	0	0	3.40909	0
GLCTK_HUMAN	Glycerate kinase OS=Homo sapiens GN=GLYCTK PE=1 SV=1	0	0	16.6	0	0	1	0	0	3.05927
BMP7_HUMAN	Bone morphogenetic protein 7 OS=Homo sapiens GN=BMP7 PE=1 SV=1	0	32.8	0	0	2	0	0	5.80046	0
TUT7_HUMAN	Terminal uridylyltransferase 7 OS=Homo sapiens GN=ZCCHC6 PE=1 SV=1	0	0	17.78	0	0	2	0	0	0.936455
DEN4B_HUMAN	DENN domain-containing protein 4B OS=Homo sapiens GN=DENND4B PE=1 SV=4	0	0	45.47	0	0	2	0	0	1.67112
FIBA_HUMAN	Fibrinogen alpha chain OS=Homo sapiens GN=FGA PE=1 SV=2	0	36.92	57.84	0	1	2	0	2.07852	5.08083
C4BPB_HUMAN	C4b-binding protein beta chain OS=Homo sapiens GN=C4BPB PE=1 SV=1	0	26.33	0	0	1	0	0	3.57143	0
ADAD1_HUMAN	Adenosine deaminase domain-containing protein 1 OS=Homo sapiens GN=ADAD1 PE=1 SV=1	0	0	24.16	0	0	1	0	0	0.868056
BOREA_HUMAN	Borealin OS=Homo sapiens GN=CDCA8 PE=1 SV=2	0	19.84	0	0	1	0	0	2.5	0
P3H1_HUMAN	Prolyl 3-hydroxylase 1 OS=Homo sapiens GN=LEPRE1 PE=1 SV=2	0	0	53.46	0	0	3	0	0	3.66848
CENPT_HUMAN	Centromere protein T OS=Homo sapiens GN=CENPT PE=1 SV=2	0	0	15.38	0	0	1	0	0	3.0303
CHD4_HUMAN	Chromodomain-helicase-DNA-binding protein 4 OS=Homo sapiens GN=CHD4 PE=1 SV=1	0	31.55	0	0	2	0	0	1.67364	0		Carbamidomethyl, Oxidation
TRAK1_HUMAN	Trafficking kinesin-binding protein 1 OS=Homo sapiens GN=TRAK1 PE=1 SV=1	0	0	30.34	0	0	2	0	0	2.62329			Oxidation
MAP1A_HUMAN	Microtubule-associated protein 1A OS=Homo sapiens GN=MAP1A PE=1 SV=5	0	21.27	0	0	1	0	0	0.249554	0
RAB26_HUMAN	Ras-related protein Rab-26 OS=Homo sapiens GN=RAB26 PE=1 SV=3	0	0	15.66	0	0	1	0	0	5.07812			Oxidation
AP1G1_HUMAN	AP-1 complex subunit gamma-1 OS=Homo sapiens GN=AP1G1 PE=1 SV=5	0	0	37.16	0	0	3	0	0	2.6764
KCNN2_HUMAN	Small conductance calcium-activated potassium channel protein 2 OS=Homo sapiens GN=KCNN2 PE=2 SV=2	0	55.93	0	0	5	0	0	6.90846	0
MYO1F_HUMAN	Myosin-If OS=Homo sapiens GN=MYO1F PE=1 SV=3	0	0	15.47	0	0	1	0	0	1.27505
UBP25_HUMAN	Ubiquitin carboxyl-terminal hydrolase 25 OS=Homo sapiens GN=USP25 PE=1 SV=3	0	30.34	0	0	2	0	0	2.11592	0
K2C6A_HUMAN	Keratin, type II cytoskeletal 6A OS=Homo sapiens GN=KRT6A PE=1 SV=3	0	0	364.77	0	0	22	0	0	11.5248
CT151_HUMAN	Uncharacterized protein C20orf151 OS=Homo sapiens GN=C20orf151 PE=2 SV=3	0	0	31.25	0	0	2	0	0	2.25904
ZN407_HUMAN	Zinc finger protein 407 OS=Homo sapiens GN=ZNF407 PE=2 SV=2	0	0	35.16	0	0	3	0	0	0.711744
TMOD1_HUMAN	Tropomodulin-1 OS=Homo sapiens GN=TMOD1 PE=1 SV=1	0	40.04	0	0	5	0	0	5.84958	0
SO2A1_HUMAN	Solute carrier organic anion transporter family member 2A1 OS=Homo sapiens GN=SLCO2A1 PE=1 SV=2	0	21.09	0	0	1	0	0	0.933126	0
FAK2_HUMAN	Protein-tyrosine kinase 2-beta OS=Homo sapiens GN=PTK2B PE=1 SV=2	0	0	20.91	0	0	1	0	0	0.891972
SC11C_HUMAN	Signal peptidase complex catalytic subunit SEC11C OS=Homo sapiens GN=SEC11C PE=1 SV=3	0	0	34.07	0	0	1	0	0	10.4167			Oxidation
SASH1_HUMAN	SAM and SH3 domain-containing protein 1 OS=Homo sapiens GN=SASH1 PE=1 SV=3	0	37.5	0	0	10	0	0	2.24539	0
RN213_HUMAN	RING finger protein 213 OS=Homo sapiens GN=RNF213 PE=1 SV=2	0	0	49.71	0	0	3	0	0	1.18902
ARRD5_HUMAN	Arrestin domain-containing protein 5 OS=Homo sapiens GN=ARRDC5 PE=2 SV=1	0	0	20.55	0	0	1	0	0	4.26829			Oxidation
BAI2_HUMAN	Brain-specific angiogenesis inhibitor 2 OS=Homo sapiens GN=BAI2 PE=2 SV=2	0	42.4	0	0	11	0	0	1.13565	0		Carbamidomethyl
DYH1_HUMAN	Dynein heavy chain 1, axonemal OS=Homo sapiens GN=DNAH1 PE=1 SV=3	0	31.29	0	0	2	0	0	0.438799	0		Oxidation
ZBT10_HUMAN	Zinc finger and BTB domain-containing protein 10 OS=Homo sapiens GN=ZBTB10 PE=1 SV=1	0	37.5	0	0	3	0	0	3.65998	0		Oxidation
S10A7_HUMAN	Protein S100-A7 OS=Homo sapiens GN=S100A7 PE=1 SV=4	0	0	54.7	0	0	1	0	0	10.8911
CHCH3_HUMAN	Coiled-coil-helix-coiled-coil-helix domain-containing protein 3, mitochondrial OS=Homo sapiens GN=CHCHD3 PE=1 SV=1	0	0	41.41	0	0	2	0	0	11.0132
K1841_HUMAN	Uncharacterized protein KIAA1841 OS=Homo sapiens GN=KIAA1841 PE=2 SV=2	0	0	42.83	0	0	3	0	0	4.17827
CHD3_HUMAN	Chromodomain-helicase-DNA-binding protein 3 OS=Homo sapiens GN=CHD3 PE=1 SV=3	0	32.15	0	0	2	0	0	1.65	0		Carbamidomethyl
LAMB3_HUMAN	Laminin subunit beta-3 OS=Homo sapiens GN=LAMB3 PE=1 SV=1	0	33.98	67.41	0	2	4	0	2.04778	4.43686
APOC4_HUMAN	Apolipoprotein C-IV OS=Homo sapiens GN=APOC4 PE=1 SV=1	0	19.11	58.51	0	1	2	0	9.44882	14.9606		Oxidation	Oxidation
DVL3_HUMAN	Segment polarity protein dishevelled homolog DVL-3 OS=Homo sapiens GN=DVL3 PE=1 SV=2	0	20.3	0	0	1	0	0	1.81564	0
GOGA2_HUMAN	Golgin subfamily A member 2 OS=Homo sapiens GN=GOLGA2 PE=1 SV=3	0	0	22.66	0	0	1	0	0	1.49701			Oxidation
PWP2B_HUMAN	PWWP domain-containing protein 2B OS=Homo sapiens GN=PWWP2B PE=1 SV=3	0	24.58	25.52	0	1	2	0	2.20339	2.20339		Carbamidomethyl	Carbamidomethyl
TET2_HUMAN	Probable methylcytosine dioxygenase TET2 OS=Homo sapiens GN=TET2 PE=1 SV=3	0	38.72	0	0	2	0	0	1.1988	0		Carbamidomethyl, Oxidation
UTRO_HUMAN	Utrophin OS=Homo sapiens GN=UTRN PE=1 SV=2	0	31.12	0	0	2	0	0	0.815613	0
SMC3_HUMAN	Structural maintenance of chromosomes protein 3 OS=Homo sapiens GN=SMC3 PE=1 SV=2	0	0	94.42	0	0	5	0	0	3.77979
KLHL6_HUMAN	Kelch-like protein 6 OS=Homo sapiens GN=KLHL6 PE=2 SV=3	0	0	23.01	0	0	1	0	0	2.73752			Carbamidomethyl, Oxidation
XIRP2_HUMAN	Xin actin-binding repeat-containing protein 2 OS=Homo sapiens GN=XIRP2 PE=1 SV=2	0	0	32.19	0	0	2	0	0	1.21517
FA83G_HUMAN	Protein FAM83G OS=Homo sapiens GN=FAM83G PE=1 SV=2	0	0	15.9	0	0	1	0	0	0.972053
SPTCS_HUMAN	Spatacsin OS=Homo sapiens GN=SPG11 PE=1 SV=3	0	33.41	0	0	2	0	0	0.982399	0		Carbamidomethyl, Oxidation
RAGP1_HUMAN	Ran GTPase-activating protein 1 OS=Homo sapiens GN=RANGAP1 PE=1 SV=1	0	43.46	0	0	20	0	0	3.2368	0
DYSF_HUMAN	Dysferlin OS=Homo sapiens GN=DYSF PE=1 SV=1	0	0	33.82	0	0	3	0	0	1.68269			Oxidation
CC138_HUMAN	Coiled-coil domain-containing protein 138 OS=Homo sapiens GN=CCDC138 PE=1 SV=1	0	0	35.8	0	0	2	0	0	4.51128
ZN142_HUMAN	Zinc finger protein 142 OS=Homo sapiens GN=ZNF142 PE=1 SV=3	0	39.35	0	0	7	0	0	0.948429	0
GON4L_HUMAN	GON-4-like protein OS=Homo sapiens GN=GON4L PE=1 SV=1	0	19.74	0	0	1	0	0	0.937082	0		Carbamidomethyl
ZDBF2_HUMAN	DBF4-type zinc finger-containing protein 2 OS=Homo sapiens GN=ZDBF2 PE=1 SV=3	0	0	36.95	0	0	8	0	0	0.679694
CCD97_HUMAN	Coiled-coil domain-containing protein 97 OS=Homo sapiens GN=CCDC97 PE=1 SV=1	0	0	17.32	0	0	1	0	0	4.37318			Oxidation
ATR_HUMAN	Serine/threonine-protein kinase ATR OS=Homo sapiens GN=ATR PE=1 SV=3	0	0	31.97	0	0	2	0	0	0.794251
ASPM_HUMAN	Abnormal spindle-like microcephaly-associated protein OS=Homo sapiens GN=ASPM PE=1 SV=2	0	0	96.1	0	0	5	0	0	1.15042
HXK2_HUMAN	Hexokinase-2 OS=Homo sapiens GN=HK2 PE=1 SV=2	0	33.29	0	0	2	0	0	3.59869	0		Carbamidomethyl
LRRN3_HUMAN	Leucine-rich repeat neuronal protein 3 OS=Homo sapiens GN=LRRN3 PE=2 SV=1	0	0	37.78	0	0	3	0	0	3.38983
CN135_HUMAN	Pecanex-like protein C14orf135 OS=Homo sapiens GN=C14orf135 PE=2 SV=4	0	63.27	0	0	3	0	0	1.96246	0
CB042_HUMAN	Uncharacterized protein C2orf42 OS=Homo sapiens GN=C2orf42 PE=2 SV=1	0	0	19.94	0	0	1	0	0	1.21951
NS1A_HASV4	Non-structural polyprotein 1A OS=Human astrovirus-4 GN=ORF1 PE=3 SV=1	0	37.22	0	0	3	0	0	2.17391	0
MYPN_HUMAN	Myopalladin OS=Homo sapiens GN=MYPN PE=1 SV=2	0	0	17.05	0	0	1	0	0	0.984848
POSTN_HUMAN	Periostin OS=Homo sapiens GN=POSTN PE=1 SV=2	0	0	20.96	0	0	1	0	0	1.55502
RECQ4_HUMAN	ATP-dependent DNA helicase Q4 OS=Homo sapiens GN=RECQL4 PE=1 SV=1	0	19.41	0	0	1	0	0	1.49007	0
TINF2_HUMAN	TERF1-interacting nuclear factor 2 OS=Homo sapiens GN=TINF2 PE=1 SV=1	0	0	15.17	0	0	1	0	0	2.66075			Carbamidomethyl
MPND_HUMAN	MPN domain-containing protein OS=Homo sapiens GN=MPND PE=1 SV=1	0	0	19.87	0	0	1	0	0	4.4586			Carbamidomethyl, Oxidation
MDN1_HUMAN	Midasin OS=Homo sapiens GN=MDN1 PE=1 SV=2	0	20.55	0	0	1	0	0	0.196569	0
PCX3_HUMAN	Pecanex-like protein 3 OS=Homo sapiens GN=PCNXL3 PE=1 SV=2	0	0	15.26	0	0	1	0	0	0.393314
CF223_HUMAN	Uncharacterized protein C6orf223 OS=Homo sapiens GN=C6orf223 PE=2 SV=2	0	24.86	0	0	1	0	0	8.26446	0
HUWE1_HUMAN	E3 ubiquitin-protein ligase HUWE1 OS=Homo sapiens GN=HUWE1 PE=1 SV=3	0	0	60.18	0	0	4	0	0	0.983082			Carbamidomethyl, Oxidation
IQGA1_HUMAN	Ras GTPase-activating-like protein IQGAP1 OS=Homo sapiens GN=IQGAP1 PE=1 SV=1	0	32.31	0	0	2	0	0	1.8105	0
PTX3_HUMAN	Pentraxin-related protein PTX3 OS=Homo sapiens GN=PTX3 PE=1 SV=3	0	33.25	0	0	2	0	0	6.82415	0		Oxidation
DYH8_HUMAN	Dynein heavy chain 8, axonemal OS=Homo sapiens GN=DNAH8 PE=1 SV=2	0	0	51.47	0	0	4	0	0	1.11359			Carbamidomethyl, Oxidation
CC88B_HUMAN	Coiled-coil domain-containing protein 88B OS=Homo sapiens GN=CCDC88B PE=1 SV=1	0	0	32.57	0	0	2	0	0	1.89702
CC110_HUMAN	Coiled-coil domain-containing protein 110 OS=Homo sapiens GN=CCDC110 PE=2 SV=1	0	23.22	0	0	1	0	0	2.40096	0		Oxidation
CBR4_HUMAN	Carbonyl reductase family member 4 OS=Homo sapiens GN=CBR4 PE=1 SV=3	0	0	17.96	0	0	1	0	0	2.53165
CK5P2_HUMAN	CDK5 regulatory subunit-associated protein 2 OS=Homo sapiens GN=CDK5RAP2 PE=1 SV=5	0	0	35.56	0	0	2	0	0	1.53196
ZFHX4_HUMAN	Zinc finger homeobox protein 4 OS=Homo sapiens GN=ZFHX4 PE=1 SV=1	0	32.67	36.49	0	4	2	0	0.869078	0.560695		Oxidation
RNAS4_HUMAN	Ribonuclease 4 OS=Homo sapiens GN=RNASE4 PE=1 SV=3	0	0	116.47	0	0	3	0	0	17.6871			Carbamidomethyl
CUZD1_HUMAN	CUB and zona pellucida-like domain-containing protein 1 OS=Homo sapiens GN=CUZD1 PE=2 SV=1	0	0	19.28	0	0	4	0	0	1.15321
RET_HUMAN	Proto-oncogene tyrosine-protein kinase receptor Ret OS=Homo sapiens GN=RET PE=1 SV=3	0	0	16.15	0	0	1	0	0	2.06463
ITA9_HUMAN	Integrin alpha-9 OS=Homo sapiens GN=ITGA9 PE=1 SV=2	0	0	16.05	0	0	1	0	0	1.83575
MX1_HUMAN	Interferon-induced GTP-binding protein Mx1 OS=Homo sapiens GN=MX1 PE=1 SV=4	0	0	35.04	0	0	3	0	0	3.92749
PADI2_HUMAN	Protein-arginine deiminase type-2 OS=Homo sapiens GN=PADI2 PE=1 SV=2	0	0	23.09	0	0	1	0	0	1.50376
IKBA_HUMAN	NF-kappa-B inhibitor alpha OS=Homo sapiens GN=NFKBIA PE=1 SV=1	0	0	23.91	0	0	1	0	0	2.2082			Carbamidomethyl
HMCN1_HUMAN	Hemicentin-1 OS=Homo sapiens GN=HMCN1 PE=1 SV=2	0	38.2	0	0	4	0	0	0.532387	0		Carbamidomethyl, Oxidation
ETV3_HUMAN	ETS translocation variant 3 OS=Homo sapiens GN=ETV3 PE=1 SV=2	0	0	35.31	0	0	2	0	0	6.44531			Carbamidomethyl, Oxidation
ZNF76_HUMAN	Zinc finger protein 76 OS=Homo sapiens GN=ZNF76 PE=2 SV=2	0	0	15.62	0	0	1	0	0	1.22807
GP179_HUMAN	Probable G-protein coupled receptor 179 OS=Homo sapiens GN=GPR179 PE=2 SV=2	0	20.97	0	0	1	0	0	0.760456	0		Carbamidomethyl, Oxidation
EP15R_HUMAN	Epidermal growth factor receptor substrate 15-like 1 OS=Homo sapiens GN=EPS15L1 PE=1 SV=1	0	37.82	0	0	2	0	0	4.16667	0
S22AK_HUMAN	Solute carrier family 22 member 20 OS=Homo sapiens GN=SLC22A20 PE=2 SV=1	0	34	0	0	2	0	0	7.38739	0
TKTL2_HUMAN	Transketolase-like protein 2 OS=Homo sapiens GN=TKTL2 PE=1 SV=1	0	0	40.34	0	0	2	0	0	3.03514
ALX4_HUMAN	Homeobox protein aristaless-like 4 OS=Homo sapiens GN=ALX4 PE=1 SV=2	0	0	19.95	0	0	1	0	0	2.43309			Oxidation
PTMA_HUMAN	Prothymosin alpha OS=Homo sapiens GN=PTMA PE=1 SV=2	0	0	15.34	0	0	1	0	0	16.2162			Oxidation
H4_HUMAN	Histone H4 OS=Homo sapiens GN=HIST1H4A PE=1 SV=2	0	0	36.54	0	0	1	0	0	7.76699
PLK2_HUMAN	Serine/threonine-protein kinase PLK2 OS=Homo sapiens GN=PLK2 PE=1 SV=3	0	0	15.28	0	0	1	0	0	3.06569			Oxidation
1433Z_HUMAN	14-3-3 protein zeta/delta OS=Homo sapiens GN=YWHAZ PE=1 SV=1	0	0	37.95	0	0	1	0	0	7.7551
UBP32_HUMAN	Ubiquitin carboxyl-terminal hydrolase 32 OS=Homo sapiens GN=USP32 PE=1 SV=1	0	0	33.05	0	0	2	0	0	0.935162
CO8A_HUMAN	Complement component C8 alpha chain OS=Homo sapiens GN=C8A PE=1 SV=2	0	35.86	50.49	0	1	1	0	3.08219	3.08219
DYH12_HUMAN	Dynein heavy chain 12, axonemal OS=Homo sapiens GN=DNAH12 PE=1 SV=2	0	62.37	15.3	0	4	1	0	1.29366	0.711514
ZBTB4_HUMAN	Zinc finger and BTB domain-containing protein 4 OS=Homo sapiens GN=ZBTB4 PE=1 SV=3	0	0	18.97	0	0	1	0	0	2.17177			Oxidation
EVX1_HUMAN	Homeobox even-skipped homolog protein 1 OS=Homo sapiens GN=EVX1 PE=2 SV=1	0	0	16.45	0	0	1	0	0	4.6683
TET3_HUMAN	Probable methylcytosine dioxygenase TET3 OS=Homo sapiens GN=TET3 PE=2 SV=3	0	0	15.91	0	0	1	0	0	1.20482
CMYA5_HUMAN	Cardiomyopathy-associated protein 5 OS=Homo sapiens GN=CMYA5 PE=1 SV=3	0	0	33.94	0	0	2	0	0	0.417793
TSYL3_HUMAN	Testis-specific Y-encoded-like protein 3 OS=Homo sapiens GN=TSPYL3 PE=5 SV=1	0	30.96	0	0	2	0	0	5.6338	0
AN18A_HUMAN	Ankyrin repeat domain-containing protein 18A OS=Homo sapiens GN=ANKRD18A PE=1 SV=3	0	0	62.23	0	0	4	0	0	2.21774
NECP1_HUMAN	Adaptin ear-binding coat-associated protein 1 OS=Homo sapiens GN=NECAP1 PE=1 SV=2	0	0	17.57	0	0	1	0	0	5.81818
KLH17_HUMAN	Kelch-like protein 17 OS=Homo sapiens GN=KLHL17 PE=2 SV=1	0	0	22.66	0	0	1	0	0	3.27103			Oxidation
LOX15_HUMAN	Arachidonate 15-lipoxygenase OS=Homo sapiens GN=ALOX15 PE=1 SV=3	0	0	16.9	0	0	1	0	0	3.32326
TADBP_HUMAN	TAR DNA-binding protein 43 OS=Homo sapiens GN=TARDBP PE=1 SV=1	0	0	27.26	0	0	1	0	0	3.1401
CF124_HUMAN	Uncharacterized protein C6orf124 OS=Homo sapiens GN=C6orf124 PE=2 SV=1	0	30.72	0	0	2	0	0	12.9921	0
TRNK1_HUMAN	TPR and ankyrin repeat-containing protein 1 OS=Homo sapiens GN=TRANK1 PE=2 SV=4	0	55.68	0	0	3	0	0	1.12821	0		Oxidation
SVEP1_HUMAN	Sushi, von Willebrand factor type A, EGF and pentraxin domain-containing protein 1 OS=Homo sapiens GN=SVEP1 PE=1 SV=3	0	0	47.08	0	0	3	0	0	0.868104			Carbamidomethyl, Oxidation
FBLN3_HUMAN	EGF-containing fibulin-like extracellular matrix protein 1 OS=Homo sapiens GN=EFEMP1 PE=1 SV=2	0	30.56	110.94	0	2	3	0	3.65112	5.88235
PACRL_HUMAN	PACRG-like protein OS=Homo sapiens GN=PACRGL PE=1 SV=2	0	24.36	0	0	1	0	0	4.83871	0
ARI1_HUMAN	Protein ariadne-1 homolog OS=Homo sapiens GN=ARIH1 PE=1 SV=2	0	0	16.58	0	0	1	0	0	2.33393
EXOS7_HUMAN	Exosome complex exonuclease RRP42 OS=Homo sapiens GN=EXOSC7 PE=1 SV=2	0	0	15.94	0	0	1	0	0	4.12371
ARVC_HUMAN	Armadillo repeat protein deleted in velo-cardio-facial syndrome OS=Homo sapiens GN=ARVCF PE=1 SV=1	0	0	40.21	0	0	3	0	0	1.6632
M3K1_HUMAN	Mitogen-activated protein kinase kinase kinase 1 OS=Homo sapiens GN=MAP3K1 PE=1 SV=4	0	35.46	0	0	2	0	0	1.19048	0
FBN2_HUMAN	Fibrillin-2 OS=Homo sapiens GN=FBN2 PE=1 SV=3	0	0	15.08	0	0	2	0	0	0.583791
PCX2_HUMAN	Pecanex-like protein 2 OS=Homo sapiens GN=PCNXL2 PE=1 SV=3	0	0	32.86	0	0	2	0	0	0.748713
SHAN2_HUMAN	SH3 and multiple ankyrin repeat domains protein 2 OS=Homo sapiens GN=SHANK2 PE=1 SV=3	0	0	34.32	0	0	2	0	0	1.29252
ZKSC2_HUMAN	Zinc finger protein with KRAB and SCAN domains 2 OS=Homo sapiens GN=ZKSCAN2 PE=1 SV=2	0	0	43.86	0	0	3	0	0	1.44778
ACBD4_HUMAN	Acyl-CoA-binding domain-containing protein 4 OS=Homo sapiens GN=ACBD4 PE=1 SV=2	0	0	15.97	0	0	1	0	0	2.61194			Carbamidomethyl
5NTD_HUMAN	5'-nucleotidase OS=Homo sapiens GN=NT5E PE=1 SV=1	0	0	16.69	0	0	1	0	0	3.65854			Carbamidomethyl
VINC_HUMAN	Vinculin OS=Homo sapiens GN=VCL PE=1 SV=4	0	40	45.62	0	2	3	0	2.38095	2.55732		Oxidation
KCNQ2_HUMAN	Potassium voltage-gated channel subfamily KQT member 2 OS=Homo sapiens GN=KCNQ2 PE=1 SV=2	0	0	51.56	0	0	2	0	0	1.72018			Carbamidomethyl
CO4A4_HUMAN	Collagen alpha-4(IV) chain OS=Homo sapiens GN=COL4A4 PE=1 SV=3	0	42.86	0	0	3	0	0	1.59763	0		Oxidation
ARMX5_HUMAN	Armadillo repeat-containing X-linked protein 5 OS=Homo sapiens GN=ARMCX5 PE=2 SV=1	0	51.16	0	0	13	0	0	3.40502	0
CBPN_HUMAN	Carboxypeptidase N catalytic chain OS=Homo sapiens GN=CPN1 PE=1 SV=1	0	23.04	0	0	1	0	0	3.27511	0		Carbamidomethyl
IMMT_HUMAN	Mitochondrial inner membrane protein OS=Homo sapiens GN=IMMT PE=1 SV=1	0	36.01	15.12	0	2	1	0	2.90237	2.77045		Oxidation
NYNRI_HUMAN	Protein NYNRIN OS=Homo sapiens GN=NYNRIN PE=1 SV=3	0	20.01	0	0	1	0	0	0.684932	0
BDH_HUMAN	D-beta-hydroxybutyrate dehydrogenase, mitochondrial OS=Homo sapiens GN=BDH1 PE=1 SV=3	0	22.58	0	0	1	0	0	1.45773	0
AICDA_HUMAN	Activation-induced cytidine deaminase OS=Homo sapiens GN=AICDA PE=1 SV=1	0	0	16.23	0	0	1	0	0	4.0404
SRC_HUMAN	Proto-oncogene tyrosine-protein kinase Src OS=Homo sapiens GN=SRC PE=1 SV=3	0	38.71	0	0	3	0	0	5.78358	0
CJ018_HUMAN	Uncharacterized protein C10orf18 OS=Homo sapiens GN=C10orf18 PE=1 SV=1	0	0	15.24	0	0	1	0	0	0.576132			Carbamidomethyl
OXR1_HUMAN	Oxidation resistance protein 1 OS=Homo sapiens GN=OXR1 PE=1 SV=2	0	0	51.94	0	0	7	0	0	4.34783
TTC16_HUMAN	Tetratricopeptide repeat protein 16 OS=Homo sapiens GN=TTC16 PE=2 SV=2	0	19.05	0	0	1	0	0	1.26002	0
NBN_HUMAN	Nibrin OS=Homo sapiens GN=NBN PE=1 SV=1	0	0	15.97	0	0	1	0	0	3.0504			Carbamidomethyl
KCMA1_HUMAN	Calcium-activated potassium channel subunit alpha-1 OS=Homo sapiens GN=KCNMA1 PE=1 SV=2	0	0	18.64	0	0	1	0	0	2.75081
DYH14_HUMAN	Dynein heavy chain 14, axonemal OS=Homo sapiens GN=DNAH14 PE=2 SV=3	0	0	65.54	0	0	3	0	0	1.08355			Oxidation
ZFHX2_HUMAN	Zinc finger homeobox protein 2 OS=Homo sapiens GN=ZFHX2 PE=2 SV=3	0	34.82	0	0	2	0	0	1.36081	0
DESP_HUMAN	Desmoplakin OS=Homo sapiens GN=DSP PE=1 SV=3	0	0	90.83	0	0	5	0	0	1.14943
ZN133_HUMAN	Zinc finger protein 133 OS=Homo sapiens GN=ZNF133 PE=2 SV=2	0	24.46	0	0	1	0	0	2.14067	0		Carbamidomethyl
I5P2_HUMAN	Type II inositol-1,4,5-trisphosphate 5-phosphatase OS=Homo sapiens GN=INPP5B PE=1 SV=4	0	0	32.7	0	0	2	0	0	3.32326
PE2R2_HUMAN	Prostaglandin E2 receptor EP2 subtype OS=Homo sapiens GN=PTGER2 PE=2 SV=2	0	0	32.91	0	0	2	0	0	4.46927
CLK3_HUMAN	Dual specificity protein kinase CLK3 OS=Homo sapiens GN=CLK3 PE=1 SV=3	0	0	15.04	0	0	1	0	0	3.1348
NFL_HUMAN	Neurofilament light polypeptide OS=Homo sapiens GN=NEFL PE=1 SV=3	0	0	18.99	0	0	1	0	0	1.65746
ZCHC9_HUMAN	Zinc finger CCHC domain-containing protein 9 OS=Homo sapiens GN=ZCCHC9 PE=2 SV=2	0	0	18.55	0	0	1	0	0	5.53506			Oxidation
PF21B_HUMAN	PHD finger protein 21B OS=Homo sapiens GN=PHF21B PE=2 SV=1	0	0	15.2	0	0	1	0	0	1.50659			Carbamidomethyl
GBB1_HUMAN	Guanine nucleotide-binding protein G(I)/G(S)/G(T) subunit beta-1 OS=Homo sapiens GN=GNB1 PE=1 SV=3	0	30.91	0	0	2	0	0	6.76471	0		Carbamidomethyl, Oxidation
TOX2_HUMAN	TOX high mobility group box family member 2 OS=Homo sapiens GN=TOX2 PE=2 SV=2	0	0	19.22	0	0	2	0	0	4.09836
PRKN2_HUMAN	E3 ubiquitin-protein ligase parkin OS=Homo sapiens GN=PARK2 PE=1 SV=2	0	0	15.04	0	0	1	0	0	4.30108			Carbamidomethyl, Oxidation
CAD11_HUMAN	Cadherin-11 OS=Homo sapiens GN=CDH11 PE=1 SV=2	0	0	20.09	0	0	1	0	0	1.25628
DET1_HUMAN	DET1 homolog OS=Homo sapiens GN=DET1 PE=1 SV=2	0	0	17.45	0	0	1	0	0	2.36364
HRG_HUMAN	Histidine-rich glycoprotein OS=Homo sapiens GN=HRG PE=1 SV=1	0	90.18	135.73	0	1	2	0	2.66667	5.71429
C102A_HUMAN	Coiled-coil domain-containing protein 102A OS=Homo sapiens GN=CCDC102A PE=1 SV=2	0	0	66.89	0	0	4	0	0	7.09091
RHG23_HUMAN	Rho GTPase-activating protein 23 OS=Homo sapiens GN=ARHGAP23 PE=1 SV=2	0	0	33.56	0	0	2	0	0	1.47552
MLL1_HUMAN	Histone-lysine N-methyltransferase MLL OS=Homo sapiens GN=MLL PE=1 SV=5	0	38.87	54.69	0	2	3	0	0.503905	0.831444		Carbamidomethyl, Oxidation
R51A2_HUMAN	RAD51-associated protein 2 OS=Homo sapiens GN=RAD51AP2 PE=1 SV=1	0	0	15.34	0	0	1	0	0	0.949094			Oxidation
TNIK_HUMAN	TRAF2 and NCK-interacting protein kinase OS=Homo sapiens GN=TNIK PE=1 SV=1	0	30.97	0	0	2	0	0	1.98529	0		Oxidation
ZN687_HUMAN	Zinc finger protein 687 OS=Homo sapiens GN=ZNF687 PE=1 SV=1	0	0	18.73	0	0	1	0	0	0.970089
AN13B_HUMAN	Ankyrin repeat domain-containing protein 13B OS=Homo sapiens GN=ANKRD13B PE=2 SV=4	0	0	17.68	0	0	1	0	0	1.91693
SHIP1_HUMAN	Phosphatidylinositol-3,4,5-trisphosphate 5-phosphatase 1 OS=Homo sapiens GN=INPP5D PE=1 SV=2	0	43.76	0	0	2	0	0	2.43902	0
PGCA_HUMAN	Aggrecan core protein OS=Homo sapiens GN=ACAN PE=1 SV=2	0	0	23.03	0	0	1	0	0	0.828157			Carbamidomethyl
GGCT_HUMAN	Gamma-glutamylcyclotransferase OS=Homo sapiens GN=GGCT PE=1 SV=1	0	0	16.74	0	0	1	0	0	9.57447
SF13A_HUMAN	Splicing factor, arginine/serine-rich 13A OS=Homo sapiens GN=SFRS13A PE=1 SV=1	0	20.4	0	0	1	0	0	2.29008	0
CCD80_HUMAN	Coiled-coil domain-containing protein 80 OS=Homo sapiens GN=CCDC80 PE=1 SV=1	0	20.79	0	0	1	0	0	0.631579	0		Carbamidomethyl
NEK3_HUMAN	Serine/threonine-protein kinase Nek3 OS=Homo sapiens GN=NEK3 PE=1 SV=2	0	0	17.98	0	0	1	0	0	2.7668
DNJB9_HUMAN	DnaJ homolog subfamily B member 9 OS=Homo sapiens GN=DNAJB9 PE=1 SV=1	0	0	20.85	0	0	1	0	0	9.86547			Oxidation
DNJC2_HUMAN	DnaJ homolog subfamily C member 2 OS=Homo sapiens GN=DNAJC2 PE=1 SV=4	0	0	17	0	0	1	0	0	2.57649
TRUB1_HUMAN	Probable tRNA pseudouridine synthase 1 OS=Homo sapiens GN=TRUB1 PE=1 SV=1	0	24.58	0	0	18	0	0	2.86533	0		Oxidation
MESD1_HUMAN	Mesoderm development candidate 1 OS=Homo sapiens GN=MESDC1 PE=1 SV=1	0	0	31.5	0	0	2	0	0	6.07735
GBRG2_HUMAN	Gamma-aminobutyric acid receptor subunit gamma-2 OS=Homo sapiens GN=GABRG2 PE=1 SV=2	0	0	17.17	0	0	1	0	0	1.92719			Oxidation
TIM10_HUMAN	Mitochondrial import inner membrane translocase subunit Tim10 OS=Homo sapiens GN=TIMM10 PE=1 SV=1	0	0	15.39	0	0	1	0	0	26.6667			Oxidation
SPD2A_HUMAN	SH3 and PX domain-containing protein 2A OS=Homo sapiens GN=SH3PXD2A PE=1 SV=1	0	0	18.38	0	0	1	0	0	1.1474			Oxidation
ODFP2_HUMAN	Outer dense fiber protein 2 OS=Homo sapiens GN=ODF2 PE=1 SV=1	0	33.08	0	0	3	0	0	4.34258	0		Carbamidomethyl, Oxidation
ALKB3_HUMAN	Alpha-ketoglutarate-dependent dioxygenase alkB homolog 3 OS=Homo sapiens GN=ALKBH3 PE=1 SV=1	0	0	15.92	0	0	1	0	0	7.69231			Oxidation
RBL1_HUMAN	Retinoblastoma-like protein 1 OS=Homo sapiens GN=RBL1 PE=1 SV=3	0	20.06	0	0	1	0	0	2.05993	0
TM163_HUMAN	Transmembrane protein 163 OS=Homo sapiens GN=TMEM163 PE=2 SV=1	0	0	33.49	0	0	2	0	0	6.57439
CAPSD_HASV5	Capsid polyprotein OS=Human astrovirus-5 GN=ORF2 PE=3 SV=1	0	0	16.1	0	0	1	0	0	3.32056
K1731_HUMAN	Leucine-rich repeat-containing protein KIAA1731 OS=Homo sapiens GN=KIAA1731 PE=2 SV=4	0	30.63	0	0	2	0	0	0.922722	0
SR140_HUMAN	U2-associated protein SR140 OS=Homo sapiens GN=SR140 PE=1 SV=2	0	31.85	0	0	2	0	0	1.74927	0
HPHL1_HUMAN	Hephaestin-like protein 1 OS=Homo sapiens GN=HEPHL1 PE=2 SV=2	0	0	15	0	0	1	0	0	1.55306
NB5R1_HUMAN	NADH-cytochrome b5 reductase 1 OS=Homo sapiens GN=CYB5R1 PE=1 SV=1	0	0	51.07	0	0	3	0	0	8.85246			Oxidation
CABL2_HUMAN	CDK5 and ABL1 enzyme substrate 2 OS=Homo sapiens GN=CABLES2 PE=1 SV=3	0	22.97	0	0	1	0	0	2.51046	0		Carbamidomethyl
AKAP9_HUMAN	A-kinase anchor protein 9 OS=Homo sapiens GN=AKAP9 PE=1 SV=3	0	65.99	35	0	4	2	0	0.971619	0.332396
ZN498_HUMAN	Zinc finger protein 498 OS=Homo sapiens GN=ZNF498 PE=2 SV=3	0	0	18.57	0	0	3	0	0	3.125
CLH2_HUMAN	Clathrin heavy chain 2 OS=Homo sapiens GN=CLTCL1 PE=1 SV=2	0	0	36.45	0	0	2	0	0	2.37805			Oxidation
D19L3_HUMAN	Protein dpy-19 homolog 3 OS=Homo sapiens GN=DPY19L3 PE=2 SV=1	0	32.03	0	0	2	0	0	3.77095	0
MYPC2_HUMAN	Myosin-binding protein C, fast-type OS=Homo sapiens GN=MYBPC2 PE=1 SV=2	0	0	40.04	0	0	5	0	0	2.45399
KRT85_HUMAN	Keratin, type II cuticular Hb5 OS=Homo sapiens GN=KRT85 PE=1 SV=1	0	0	169.43	0	0	9	0	0	8.48126			Carbamidomethyl, Oxidation
LCLT1_HUMAN	Lysocardiolipin acyltransferase 1 OS=Homo sapiens GN=LCLAT1 PE=1 SV=1	0	0	21.92	0	0	1	0	0	4.10628			Carbamidomethyl, Oxidation
NIPS1_HUMAN	Protein NipSnap homolog 1 OS=Homo sapiens GN=NIPSNAP1 PE=1 SV=1	0	0	48.07	0	0	3	0	0	7.39437			Carbamidomethyl, Oxidation
GRASP_HUMAN	General receptor for phosphoinositides 1-associated scaffold protein OS=Homo sapiens GN=GRASP PE=1 SV=1	0	20.17	0	0	1	0	0	3.29114	0		Carbamidomethyl, Oxidation
PSMD1_HUMAN	26S proteasome non-ATPase regulatory subunit 1 OS=Homo sapiens GN=PSMD1 PE=1 SV=2	0	0	95.07	0	0	35	0	0	1.36411			Oxidation
GDF2_HUMAN	Growth/differentiation factor 2 OS=Homo sapiens GN=GDF2 PE=1 SV=1	0	0	16.37	0	0	1	0	0	4.1958			Oxidation
